# Supplementary material for: catena-Poly[(dichloridocadmium)-di-μ-chlorido-[bis­(morpholinium-κO)cadmium]-di-μ-chlorido]
Source: Acta Crystallogr Sect E Struct Rep Online. 2011 Jul 23;67(Pt 8):m1144. doi: 10.1107/S160053681102914X (PMC3212201; doi:10.1107/S160053681102914X)
Supplement: Supplementary file 1 [file e-67-m1144-sup1.cif]

##############################################################################
#                                                                            #
# This CIF contains the data in a paper accepted for publication in          #
# Acta Crystallographica Section E. It conforms to the requirements of       #
# Notes for Authors for Acta Crystallographica Section E, and has been       #
# peer reviewed under the auspices of the IUCr Commission on Journals.       #
#                                                                            #
# Full details of the Crystallographic Information File format               #
# are given in the paper "The Crystallographic Information File (CIF):       #
# a New Standard Archive File for Crystallography" by S. R. Hall, F. H.      #
# Allen and I. D. Brown [Acta Cryst. (1991), A47, 655-685].                  #
#                                                                            #
# The current version of the core CIF dictionary is obtainable from          #
# ftp://ftp.iucr.org/pub/cif_core.dic.                                       #
#                                                                            #
# Software is freely available for graphical display of the structure(s)     #
# in this CIF. For information consult the CIF software page                 #
# http://www.iucr.org/resources/cif/software.                                #
#                                                                            #
# This file may be used for bona fide research purposes within the           #
# scientific community so long as proper attribution is given to the journal # 
# article from which it was obtained.                                        #
#                                                                            #
##############################################################################
data_I
_audit_creation_method     SHELXL-97
_chemical_name_systematic
;
<i>catena</i>-Poly[(dichloridocadmium)-di-\m-chlorido-
[bis(morpholinium-\k<i>O</i>)cadmium]-di-\m-chlorido]
;
_chemical_name_common     ?
_chemical_formula_moiety     'C8 H20 Cd2 Cl6 N2 O2'
_chemical_formula_sum     'C8 H20 Cd2 Cl6 N2 O2'
_chemical_formula_iupac     '[Cd2 Cl6 (C4 H10 N O)2]'
_chemical_formula_weight     613.78
_chemical_melting_point     ?
_symmetry_cell_setting     orthorhombic
_symmetry_space_group_name_H-M     'P 21 21 21'
_symmetry_space_group_name_Hall     'p 2ac 2ab'
loop_
    _symmetry_equiv_pos_as_xyz
    'x, y, z'
    '-x+1/2, -y, z+1/2'
    '-x, y+1/2, -z+1/2'
    'x+1/2, -y+1/2, -z'
_cell_length_a     7.0496(14)
_cell_length_b     14.404(3)
_cell_length_c     17.583(4)
_cell_angle_alpha     90.00
_cell_angle_beta     90.00
_cell_angle_gamma     90.00
_cell_volume     1785.4(7)
_cell_formula_units_Z     4
_cell_measurement_reflns_used     1977
_cell_measurement_theta_min     3.0701
_cell_measurement_theta_max     27.470
_cell_measurement_temperature     298(2)
_exptl_crystal_description     'needle'
_exptl_crystal_colour     'Colourless'
_exptl_crystal_size_max     0.4500
_exptl_crystal_size_mid     0.3000
_exptl_crystal_size_min     0.1500
_exptl_crystal_density_diffrn     2.283
_exptl_crystal_density_meas     ?
_exptl_crystal_density_method     'not measured'
_exptl_crystal_F_000     1184
_exptl_absorpt_coefficient_mu     3.279
_exptl_absorpt_correction_type     multi-scan
_exptl_absorpt_process_details     '(CrystalClear; Rigaku, 2005)'
_exptl_absorpt_correction_T_min     0.319
_exptl_absorpt_correction_T_max     0.611
_exptl_special_details     ?
_diffrn_ambient_temperature     298(2)
_diffrn_radiation_type     MoK\a
_diffrn_radiation_wavelength     0.71073
_diffrn_radiation_source     'fine-focus sealed tube'
_diffrn_radiation_monochromator     graphite
_diffrn_measurement_device_type     'Rigaku SCXmini'
_diffrn_measurement_method     'CCD_Profile_fitting'
_diffrn_detector_area_resol_mean     13.6612
_diffrn_reflns_number     18533
_diffrn_reflns_av_R_equivalents     0.0345
_diffrn_reflns_av_sigmaI/netI     0.0274
_diffrn_reflns_theta_min     3.06
_diffrn_reflns_theta_max     27.48
_diffrn_reflns_theta_full     27.48
_diffrn_measured_fraction_theta_max     0.998
_diffrn_measured_fraction_theta_full     0.998
_diffrn_reflns_limit_h_min     -9
_diffrn_reflns_limit_h_max     9
_diffrn_reflns_limit_k_min     -18
_diffrn_reflns_limit_k_max     18
_diffrn_reflns_limit_l_min     -22
_diffrn_reflns_limit_l_max     22
_diffrn_standards_number     ?
_diffrn_standards_interval_count     ?
_diffrn_standards_interval_time     ?
_diffrn_standards_decay_%     ?
_refine_special_details
;
Refinement of <i>F</i>^2^ against ALL reflections. The weighted <i>R</i>-factor
<i>wR</i> and goodness of fit <i>S</i> are based on <i>F</i>^2^, conventional
<i>R</i>-factors <i>R</i> are based on <i>F</i>, with <i>F</i> set to zero for
negative <i>F</i>^2^. The threshold expression of <i>F</i>^2^ >
\s(<i>F</i>^2^) is used only for calculating <i>R</i>-factors(gt) <i>etc</i>.
and is not relevant to the choice of reflections for refinement.
<i>R</i>-factors based on <i>F</i>^2^ are statistically about twice as large
as those based on <i>F</i>, and <i>R</i>- factors based on ALL data will be
even larger.
;
_reflns_number_total     4100
_reflns_number_gt     3893
_reflns_threshold_expression     I>2sigma(I)
_refine_ls_structure_factor_coef     Fsqd
_refine_ls_matrix_type     full
_refine_ls_R_factor_all     0.0252
_refine_ls_R_factor_gt     0.0228
_refine_ls_wR_factor_gt     0.0499
_refine_ls_wR_factor_ref     0.0506
_refine_ls_goodness_of_fit_ref     1.071
_refine_ls_restrained_S_all     1.071
_refine_ls_number_reflns     4100
_refine_ls_number_parameters     181
_refine_ls_number_restraints     0
_refine_ls_hydrogen_treatment     constr
_refine_ls_weighting_scheme     calc
_refine_ls_weighting_details
         'calc w=1/[\s^2^(Fo^2^)+(0.0224P)^2^+0.3409P] where P=(Fo^2^+2Fc^2^)/3'
_atom_sites_solution_hydrogens     geom
_atom_sites_solution_primary     direct
_atom_sites_solution_secondary     difmap
_refine_ls_shift/su_max     0.003
_refine_ls_shift/su_mean     0.000
_refine_diff_density_max     0.306
_refine_diff_density_min     -0.607
_refine_ls_extinction_method     none
_refine_ls_extinction_coef     ?
loop_
    _atom_type_symbol
    _atom_type_description
    _atom_type_scat_dispersion_real
    _atom_type_scat_dispersion_imag
    _atom_type_scat_source
    'C' 'C' 0.0033 0.0016
                         'International Tables Vol C Tables 4.2.6.8 and 6.1.1.4'
    'H' 'H' 0.0000 0.0000
                         'International Tables Vol C Tables 4.2.6.8 and 6.1.1.4'
    'N' 'N' 0.0061 0.0033
                         'International Tables Vol C Tables 4.2.6.8 and 6.1.1.4'
    'O' 'O' 0.0106 0.0060
                         'International Tables Vol C Tables 4.2.6.8 and 6.1.1.4'
    'Cl' 'Cl' 0.1484 0.1585
                         'International Tables Vol C Tables 4.2.6.8 and 6.1.1.4'
    'Cd' 'Cd' -0.8075 1.2024
                         'International Tables Vol C Tables 4.2.6.8 and 6.1.1.4'
_computing_data_collection     '<i>CrystalClear</i> (Rigaku, 2005)'
_computing_cell_refinement     '<i>CrystalClear</i> (Rigaku, 2005)'
_computing_data_reduction     '<i>CrystalClear</i> (Rigaku, 2005)'
_computing_structure_solution     '<i>SHELXS97</i> (Sheldrick, 2008)'
_computing_structure_refinement     '<i>SHELXL97</i> (Sheldrick, 2008)'
_computing_molecular_graphics     '<i>SHELXTL</i> (Sheldrick, 2008)'
_computing_publication_material     '<i>SHELXTL</i> (Sheldrick, 2008)'
loop_
    _atom_site_type_symbol
    _atom_site_label
    _atom_site_fract_x
    _atom_site_fract_y
    _atom_site_fract_z
    _atom_site_U_iso_or_equiv
    _atom_site_adp_type
    _atom_site_calc_flag
    _atom_site_refinement_flags
    _atom_site_occupancy
    _atom_site_symmetry_multiplicity
    _atom_site_disorder_assembly
    _atom_site_disorder_group
    Cd Cd1 0.72480(3) 0.507712(15) 0.684293(13) 0.02333(6) Uani d . 1 1 . .
    Cd Cd2 0.23018(3) 0.497301(15) 0.589235(12) 0.02517(6) Uani d . 1 1 . .
    Cl Cl2 0.41966(11) 0.59933(5) 0.69463(4) 0.02457(16) Uani d . 1 1 . .
    Cl Cl4 0.90345(12) 0.60740(6) 0.58524(5) 0.03148(19) Uani d . 1 1 . .
    Cl Cl6 1.03220(11) 0.42036(6) 0.70226(5) 0.03077(19) Uani d . 1 1 . .
    Cl Cl3 0.37109(12) 0.60596(6) 0.49228(5) 0.03157(19) Uani d . 1 1 . .
    Cl Cl1 0.53066(12) 0.38288(6) 0.61612(5) 0.03188(19) Uani d . 1 1 . .
    O O1 0.8396(3) 0.61772(16) 0.78576(12) 0.0280(5) Uani d . 1 1 . .
    N N1 1.0415(4) 0.7015(2) 0.90750(17) 0.0360(7) Uani d . 1 1 . .
    H H1A 1.0127 0.7623 0.9054 0.043 Uiso calc R 1 1 . .
    H H1B 1.1214 0.6928 0.9468 0.043 Uiso calc R 1 1 . .
    C C4 0.7403(5) 0.6518(2) 0.85098(19) 0.0347(8) Uani d . 1 1 . .
    H H4A 0.6266 0.6151 0.8590 0.042 Uiso calc R 1 1 . .
    H H4B 0.7023 0.7156 0.8423 0.042 Uiso calc R 1 1 . .
    C C3 0.8640(6) 0.6466(3) 0.9206(2) 0.0425(10) Uani d . 1 1 . .
    H H3A 0.7963 0.6714 0.9641 0.051 Uiso calc R 1 1 . .
    H H3B 0.8960 0.5824 0.9313 0.051 Uiso calc R 1 1 . .
    C C2 1.1364(5) 0.6735(3) 0.8358(2) 0.0386(9) Uani d . 1 1 . .
    H H2A 1.1879 0.6114 0.8414 0.046 Uiso calc R 1 1 . .
    H H2B 1.2408 0.7155 0.8254 0.046 Uiso calc R 1 1 . .
    C C1 0.9997(5) 0.6753(3) 0.77094(18) 0.0325(8) Uani d . 1 1 . .
    H H1C 0.9576 0.7385 0.7624 0.039 Uiso calc R 1 1 . .
    H H1D 1.0629 0.6539 0.7252 0.039 Uiso calc R 1 1 . .
    Cl Cl5 0.10021(12) 0.37744(6) 0.49674(5) 0.03176(19) Uani d . 1 1 . .
    O O2 0.6243(3) 0.43396(16) 0.80860(13) 0.0319(6) Uani d . 1 1 . .
    C C8 0.3919(5) 0.3182(2) 0.8424(2) 0.0315(8) Uani d . 1 1 . .
    H H8A 0.2587 0.3089 0.8541 0.038 Uiso calc R 1 1 . .
    H H8B 0.4234 0.2804 0.7985 0.038 Uiso calc R 1 1 . .
    C C7 0.4274(4) 0.4181(2) 0.8249(2) 0.0318(8) Uani d . 1 1 . .
    H H7A 0.3514 0.4365 0.7815 0.038 Uiso calc R 1 1 . .
    H H7B 0.3895 0.4559 0.8680 0.038 Uiso calc R 1 1 . .
    C C6 0.7363(5) 0.4118(2) 0.87368(17) 0.0316(8) Uani d . 1 1 . .
    H H6A 0.6979 0.4506 0.9161 0.038 Uiso calc R 1 1 . .
    H H6B 0.8687 0.4246 0.8629 0.038 Uiso calc R 1 1 . .
    N N2 0.5099(4) 0.28953(19) 0.90858(16) 0.0300(7) Uani d . 1 1 . .
    H H2C 0.4962 0.2282 0.9165 0.036 Uiso calc R 1 1 . .
    H H2D 0.4699 0.3194 0.9505 0.036 Uiso calc R 1 1 . .
    C C5 0.7142(5) 0.3111(2) 0.8952(2) 0.0351(8) Uani d . 1 1 . .
    H H5A 0.7629 0.2720 0.8547 0.042 Uiso calc R 1 1 . .
    H H5B 0.7865 0.2982 0.9410 0.042 Uiso calc R 1 1 . .
loop_
    _atom_site_aniso_label
    _atom_site_aniso_U_11
    _atom_site_aniso_U_22
    _atom_site_aniso_U_33
    _atom_site_aniso_U_12
    _atom_site_aniso_U_13
    _atom_site_aniso_U_23
    Cd1 0.01729(11) 0.02593(12) 0.02677(12) 0.00002(11) 0.00033(8) 0.00048(10)
    Cd2 0.02531(12) 0.02594(12) 0.02425(12) -0.00506(12) -0.00041(8) 0.00121(10)
    Cl2 0.0224(4) 0.0255(4) 0.0258(4) 0.0022(3) -0.0006(3) 0.0002(3)
    Cl4 0.0300(4) 0.0365(5) 0.0280(4) 0.0000(4) 0.0046(3) 0.0075(4)
    Cl6 0.0213(4) 0.0357(4) 0.0353(5) 0.0040(3) 0.0011(3) 0.0101(4)
    Cl3 0.0338(5) 0.0352(5) 0.0256(4) -0.0084(4) 0.0023(3) 0.0036(4)
    Cl1 0.0281(4) 0.0280(4) 0.0395(5) -0.0002(3) -0.0061(4) -0.0057(4)
    O1 0.0246(12) 0.0347(13) 0.0246(12) -0.0051(10) 0.0029(9) -0.0076(10)
    N1 0.0292(16) 0.0423(18) 0.0365(17) 0.0039(14) -0.0070(14) -0.0152(15)
    C4 0.0261(19) 0.045(2) 0.0327(18) -0.0024(17) 0.0074(16) -0.0129(15)
    C3 0.045(2) 0.053(3) 0.029(2) -0.007(2) 0.0011(17) -0.0127(18)
    C2 0.0267(19) 0.051(2) 0.038(2) -0.0008(17) 0.0012(16) -0.0165(18)
    C1 0.0271(19) 0.043(2) 0.027(2) -0.0098(16) 0.0036(15) -0.0054(15)
    Cl5 0.0317(4) 0.0331(4) 0.0305(4) -0.0060(4) -0.0034(4) -0.0049(4)
    O2 0.0229(12) 0.0453(14) 0.0276(13) -0.0066(11) -0.0028(10) 0.0131(11)
    C8 0.0253(18) 0.035(2) 0.034(2) 0.0018(15) -0.0012(15) -0.0027(16)
    C7 0.0211(17) 0.039(2) 0.0357(19) 0.0013(15) 0.0048(14) 0.0137(16)
    C6 0.032(2) 0.0362(18) 0.0265(18) -0.0057(16) -0.0049(15) 0.0055(13)
    N2 0.0386(18) 0.0201(14) 0.0312(16) -0.0014(13) 0.0028(13) 0.0020(12)
    C5 0.036(2) 0.0305(18) 0.039(2) 0.0028(17) -0.0134(17) 0.0035(15)
_geom_special_details
;
All e.s.d.'s (except the e.s.d. in the dihedral angle between two l.s. planes)
are estimated using the full covariance matrix. The cell e.s.d.'s are taken
into account individually in the estimation of e.s.d.'s in distances, angles
and torsion angles; correlations between e.s.d.'s in cell parameters are only
used when they are defined by crystal symmetry. An approximate (isotropic)
treatment of cell e.s.d.'s is used for estimating e.s.d.'s involving l.s.
planes.
;
loop_
    _geom_bond_atom_site_label_1
    _geom_bond_atom_site_label_2
    _geom_bond_site_symmetry_2
    _geom_bond_distance
    _geom_bond_publ_flag
    Cd1 O1 . 2.520(2) ?
    Cd1 Cl6 . 2.5257(9) ?
    Cd1 Cl2 . 2.5301(9) ?
    Cd1 O2 . 2.531(2) ?
    Cd1 Cl1 . 2.5579(9) ?
    Cd1 Cl4 . 2.5848(9) ?
    Cd2 Cl3 . 2.5184(9) ?
    Cd2 Cl5 . 2.5427(9) ?
    Cd2 Cl6 1_455 2.6694(9) ?
    Cd2 Cl2 . 2.7163(9) ?
    Cd2 Cl1 . 2.7251(10) ?
    Cd2 Cl4 1_455 2.7974(10) ?
    Cl4 Cd2 1_655 2.7974(10) ?
    Cl6 Cd2 1_655 2.6694(9) ?
    O1 C1 . 1.424(4) ?
    O1 C4 . 1.430(4) ?
    N1 C2 . 1.482(4) ?
    N1 C3 . 1.498(5) ?
    N1 H1A . 0.9000 ?
    N1 H1B . 0.9000 ?
    C4 C3 . 1.505(5) ?
    C4 H4A . 0.9700 ?
    C4 H4B . 0.9700 ?
    C3 H3A . 0.9700 ?
    C3 H3B . 0.9700 ?
    C2 C1 . 1.494(5) ?
    C2 H2A . 0.9700 ?
    C2 H2B . 0.9700 ?
    C1 H1C . 0.9700 ?
    C1 H1D . 0.9700 ?
    O2 C6 . 1.427(4) ?
    O2 C7 . 1.436(4) ?
    C8 N2 . 1.489(4) ?
    C8 C7 . 1.493(5) ?
    C8 H8A . 0.9700 ?
    C8 H8B . 0.9700 ?
    C7 H7A . 0.9700 ?
    C7 H7B . 0.9700 ?
    C6 C5 . 1.508(4) ?
    C6 H6A . 0.9700 ?
    C6 H6B . 0.9700 ?
    N2 C5 . 1.492(5) ?
    N2 H2C . 0.9000 ?
    N2 H2D . 0.9000 ?
    C5 H5A . 0.9700 ?
    C5 H5B . 0.9700 ?
loop_
    _geom_angle_atom_site_label_1
    _geom_angle_atom_site_label_2
    _geom_angle_atom_site_label_3
    _geom_angle_site_symmetry_1
    _geom_angle_site_symmetry_3
    _geom_angle
    _geom_angle_publ_flag
    O1 Cd1 Cl6 . . 87.09(6) ?
    O1 Cd1 Cl2 . . 83.92(5) ?
    Cl6 Cd1 Cl2 . . 168.61(3) ?
    O1 Cd1 O2 . . 75.07(7) ?
    Cl6 Cd1 O2 . . 85.59(6) ?
    Cl2 Cd1 O2 . . 85.34(6) ?
    O1 Cd1 Cl1 . . 161.03(5) ?
    Cl6 Cd1 Cl1 . . 99.64(3) ?
    Cl2 Cd1 Cl1 . . 86.87(3) ?
    O2 Cd1 Cl1 . . 87.70(6) ?
    O1 Cd1 Cl4 . . 88.36(6) ?
    Cl6 Cd1 Cl4 . . 86.73(3) ?
    Cl2 Cd1 Cl4 . . 99.96(3) ?
    O2 Cd1 Cl4 . . 162.05(6) ?
    Cl1 Cd1 Cl4 . . 109.60(3) ?
    Cl3 Cd2 Cl5 . . 97.53(3) ?
    Cl3 Cd2 Cl6 . 1_455 165.51(3) ?
    Cl5 Cd2 Cl6 . 1_455 90.34(3) ?
    Cl3 Cd2 Cl2 . . 86.08(3) ?
    Cl5 Cd2 Cl2 . . 168.80(3) ?
    Cl6 Cd2 Cl2 1_455 . 88.50(3) ?
    Cl3 Cd2 Cl1 . . 100.76(3) ?
    Cl5 Cd2 Cl1 . . 88.88(3) ?
    Cl6 Cd2 Cl1 1_455 . 91.50(3) ?
    Cl2 Cd2 Cl1 . . 80.02(3) ?
    Cl3 Cd2 Cl4 . 1_455 87.45(3) ?
    Cl5 Cd2 Cl4 . 1_455 94.14(3) ?
    Cl6 Cd2 Cl4 1_455 1_455 79.84(3) ?
    Cl2 Cd2 Cl4 . 1_455 96.62(3) ?
    Cl1 Cd2 Cl4 . 1_455 170.83(3) ?
    Cd1 Cl2 Cd2 . . 94.98(3) ?
    Cd1 Cl4 Cd2 . 1_655 93.98(3) ?
    Cd1 Cl6 Cd2 . 1_655 98.55(3) ?
    Cd1 Cl1 Cd2 . . 94.13(3) ?
    C1 O1 C4 . . 109.6(2) ?
    C1 O1 Cd1 . . 119.39(18) ?
    C4 O1 Cd1 . . 128.78(19) ?
    C2 N1 C3 . . 111.4(3) ?
    C2 N1 H1A . . 109.4 ?
    C3 N1 H1A . . 109.4 ?
    C2 N1 H1B . . 109.4 ?
    C3 N1 H1B . . 109.4 ?
    H1A N1 H1B . . 108.0 ?
    O1 C4 C3 . . 110.6(3) ?
    O1 C4 H4A . . 109.5 ?
    C3 C4 H4A . . 109.5 ?
    O1 C4 H4B . . 109.5 ?
    C3 C4 H4B . . 109.5 ?
    H4A C4 H4B . . 108.1 ?
    N1 C3 C4 . . 109.5(3) ?
    N1 C3 H3A . . 109.8 ?
    C4 C3 H3A . . 109.8 ?
    N1 C3 H3B . . 109.8 ?
    C4 C3 H3B . . 109.8 ?
    H3A C3 H3B . . 108.2 ?
    N1 C2 C1 . . 110.7(3) ?
    N1 C2 H2A . . 109.5 ?
    C1 C2 H2A . . 109.5 ?
    N1 C2 H2B . . 109.5 ?
    C1 C2 H2B . . 109.5 ?
    H2A C2 H2B . . 108.1 ?
    O1 C1 C2 . . 111.2(3) ?
    O1 C1 H1C . . 109.4 ?
    C2 C1 H1C . . 109.4 ?
    O1 C1 H1D . . 109.4 ?
    C2 C1 H1D . . 109.4 ?
    H1C C1 H1D . . 108.0 ?
    C6 O2 C7 . . 109.9(2) ?
    C6 O2 Cd1 . . 129.16(18) ?
    C7 O2 Cd1 . . 120.65(18) ?
    N2 C8 C7 . . 109.5(3) ?
    N2 C8 H8A . . 109.8 ?
    C7 C8 H8A . . 109.8 ?
    N2 C8 H8B . . 109.8 ?
    C7 C8 H8B . . 109.8 ?
    H8A C8 H8B . . 108.2 ?
    O2 C7 C8 . . 110.9(3) ?
    O2 C7 H7A . . 109.5 ?
    C8 C7 H7A . . 109.5 ?
    O2 C7 H7B . . 109.5 ?
    C8 C7 H7B . . 109.5 ?
    H7A C7 H7B . . 108.1 ?
    O2 C6 C5 . . 111.1(3) ?
    O2 C6 H6A . . 109.4 ?
    C5 C6 H6A . . 109.4 ?
    O2 C6 H6B . . 109.4 ?
    C5 C6 H6B . . 109.4 ?
    H6A C6 H6B . . 108.0 ?
    C8 N2 C5 . . 111.0(3) ?
    C8 N2 H2C . . 109.4 ?
    C5 N2 H2C . . 109.4 ?
    C8 N2 H2D . . 109.4 ?
    C5 N2 H2D . . 109.4 ?
    H2C N2 H2D . . 108.0 ?
    N2 C5 C6 . . 109.8(3) ?
    N2 C5 H5A . . 109.7 ?
    C6 C5 H5A . . 109.7 ?
    N2 C5 H5B . . 109.7 ?
    C6 C5 H5B . . 109.7 ?
    H5A C5 H5B . . 108.2 ?
loop_
    _geom_torsion_atom_site_label_1
    _geom_torsion_atom_site_label_2
    _geom_torsion_atom_site_label_3
    _geom_torsion_atom_site_label_4
    _geom_torsion_site_symmetry_1
    _geom_torsion_site_symmetry_2
    _geom_torsion_site_symmetry_3
    _geom_torsion_site_symmetry_4
    _geom_torsion
    _geom_torsion_publ_flag
    O1 Cd1 Cl2 Cd2 . . . . -178.93(5) ?
    Cl6 Cd1 Cl2 Cd2 . . . . -140.85(12) ?
    O2 Cd1 Cl2 Cd2 . . . . -103.48(6) ?
    Cl1 Cd1 Cl2 Cd2 . . . . -15.53(3) ?
    Cl4 Cd1 Cl2 Cd2 . . . . 93.82(3) ?
    Cl3 Cd2 Cl2 Cd1 . . . . -86.89(3) ?
    Cl5 Cd2 Cl2 Cd1 . . . . 22.39(15) ?
    Cl6 Cd2 Cl2 Cd1 1_455 . . . 106.55(3) ?
    Cl1 Cd2 Cl2 Cd1 . . . . 14.76(3) ?
    Cl4 Cd2 Cl2 Cd1 1_455 . . . -173.86(2) ?
    O1 Cd1 Cl4 Cd2 . . . 1_655 94.39(6) ?
    Cl6 Cd1 Cl4 Cd2 . . . 1_655 7.21(3) ?
    Cl2 Cd1 Cl4 Cd2 . . . 1_655 177.92(2) ?
    O2 Cd1 Cl4 Cd2 . . . 1_655 72.00(19) ?
    Cl1 Cd1 Cl4 Cd2 . . . 1_655 -91.87(3) ?
    O1 Cd1 Cl6 Cd2 . . . 1_655 -96.14(6) ?
    Cl2 Cd1 Cl6 Cd2 . . . 1_655 -134.03(12) ?
    O2 Cd1 Cl6 Cd2 . . . 1_655 -171.38(6) ?
    Cl1 Cd1 Cl6 Cd2 . . . 1_655 101.71(3) ?
    Cl4 Cd1 Cl6 Cd2 . . . 1_655 -7.62(3) ?
    O1 Cd1 Cl1 Cd2 . . . . 76.43(18) ?
    Cl6 Cd1 Cl1 Cd2 . . . . -173.94(3) ?
    Cl2 Cd1 Cl1 Cd2 . . . . 15.46(3) ?
    O2 Cd1 Cl1 Cd2 . . . . 100.92(6) ?
    Cl4 Cd1 Cl1 Cd2 . . . . -84.00(3) ?
    Cl3 Cd2 Cl1 Cd1 . . . . 69.44(3) ?
    Cl5 Cd2 Cl1 Cd1 . . . . 166.90(3) ?
    Cl6 Cd2 Cl1 Cd1 1_455 . . . -102.80(3) ?
    Cl2 Cd2 Cl1 Cd1 . . . . -14.58(3) ?
    Cl6 Cd1 O1 C1 . . . . 66.8(2) ?
    Cl2 Cd1 O1 C1 . . . . -120.2(2) ?
    O2 Cd1 O1 C1 . . . . 153.0(2) ?
    Cl1 Cd1 O1 C1 . . . . 178.43(19) ?
    Cl4 Cd1 O1 C1 . . . . -20.0(2) ?
    Cl6 Cd1 O1 C4 . . . . -132.1(3) ?
    Cl2 Cd1 O1 C4 . . . . 40.9(3) ?
    O2 Cd1 O1 C4 . . . . -45.9(3) ?
    Cl1 Cd1 O1 C4 . . . . -20.5(4) ?
    Cl4 Cd1 O1 C4 . . . . 141.1(3) ?
    C1 O1 C4 C3 . . . . -63.0(4) ?
    Cd1 O1 C4 C3 . . . . 134.4(3) ?
    C2 N1 C3 C4 . . . . -52.2(4) ?
    O1 C4 C3 N1 . . . . 57.9(4) ?
    C3 N1 C2 C1 . . . . 51.6(4) ?
    C4 O1 C1 C2 . . . . 62.0(4) ?
    Cd1 O1 C1 C2 . . . . -133.6(2) ?
    N1 C2 C1 O1 . . . . -56.4(4) ?
    O1 Cd1 O2 C6 . . . . -53.8(2) ?
    Cl6 Cd1 O2 C6 . . . . 34.3(2) ?
    Cl2 Cd1 O2 C6 . . . . -138.8(2) ?
    Cl1 Cd1 O2 C6 . . . . 134.2(2) ?
    Cl4 Cd1 O2 C6 . . . . -30.6(4) ?
    O1 Cd1 O2 C7 . . . . 118.8(2) ?
    Cl6 Cd1 O2 C7 . . . . -153.1(2) ?
    Cl2 Cd1 O2 C7 . . . . 33.9(2) ?
    Cl1 Cd1 O2 C7 . . . . -53.2(2) ?
    Cl4 Cd1 O2 C7 . . . . 142.0(2) ?
    C6 O2 C7 C8 . . . . -62.2(4) ?
    Cd1 O2 C7 C8 . . . . 123.8(2) ?
    N2 C8 C7 O2 . . . . 58.5(4) ?
    C7 O2 C6 C5 . . . . 61.0(4) ?
    Cd1 O2 C6 C5 . . . . -125.7(3) ?
    C7 C8 N2 C5 . . . . -54.2(4) ?
    C8 N2 C5 C6 . . . . 53.1(4) ?
    O2 C6 C5 N2 . . . . -56.5(4) ?
loop_
    _geom_hbond_atom_site_label_D
    _geom_hbond_atom_site_label_H
    _geom_hbond_atom_site_label_A
    _geom_hbond_site_symmetry_A
    _geom_hbond_distance_DH
    _geom_hbond_distance_HA
    _geom_hbond_distance_DA
    _geom_hbond_angle_DHA
    N1 H1A Cl5 3_656 0.90 2.52 3.203(3) 133.2
    N1 H1A Cl6 3_756 0.90 2.98 3.733(4) 142.6
    N1 H1B Cl5 2_665 0.90 2.38 3.183(3) 149.3
    N2 H2C Cl3 3_646 0.90 2.56 3.276(3) 137.1
    N2 H2C Cl2 3_646 0.90 2.76 3.323(3) 121.9
    N2 H2D Cl3 2_565 0.90 2.73 3.413(3) 133.2
    N2 H2D Cl4 2_665 0.90 2.74 3.497(3) 142.2
data_global
_journal_date_recd_electronic     2011-07-12
_journal_date_accepted     2011-07-19
_journal_name_full     'Acta Crystallographica, Section E'
_journal_year     2011
_journal_volume     67
_journal_issue      8
_journal_page_first     m1144
_journal_page_last     m1144
_journal_paper_category     QM
_journal_coeditor_code     JH2310
_publ_contact_author_name     'Wen-xiang Wang'
_publ_contact_author_address
;
Ordered Matter Science Research Center,
College of Chemistry and Chemical
Engineering, Southeast University,
Nanjing 211189, People's Republic of China
;
_publ_contact_author_email     'wxwang_1109@163.com'
_publ_contact_author_fax     '86-25-52090626'
_publ_contact_author_phone     '86-25-52090626'
_publ_section_title
;\
<i>catena</i>-Poly[(dichloridocadmium)-di-\m-chlorido-[bis(morpholinium-\
\k<i>O</i>)cadmium]-di-\m-chlorido]
;
loop_
    _publ_author_name
    _publ_author_footnote
    _publ_author_address
    'Wang, Wen-xiang' .
;
Ordered Matter Science Research Center,
College of Chemistry and Chemical
Engineering, Southeast University,
Nanjing 211189, People's Republic of China
;
    'Dai, Jing' .
;
Ordered Matter Science Research Center,
College of Chemistry and Chemical
Engineering, Southeast University,
Nanjing 211189, People's Republic of China
;
