# Supplementary material for: catena-Poly[(dichloridocadmium)-di-μ-chlorido-[bis­(morpholinium-κO)cadmium]-di-μ-chlorido]
Source: Acta Crystallogr Sect E Struct Rep Online. 2011 Jul 23;67(Pt 8):m1144. doi: 10.1107/S160053681102914X (PMC3212201; doi:10.1107/S160053681102914X)
Supplement: Supplementary file 2 [file e-67-m1144-Isup2.hkl]

# 
# h,k,l, Fc-squared, Fo-squared, sigma(Fo-squared) and status flag 
# 
data_I
_shelx_title ' 1 in P2(1)2(1)2(1)' 
_shelx_refln_list_code          4 
_shelx_F_calc_maximum      337.83 
_exptl_crystal_F_000      1184.00 
_reflns_d_resolution_high  0.7700 
 
loop_ 
 _symmetry_equiv_pos_as_xyz 
 'x, y, z' 
 '-x+1/2, -y, z+1/2' 
 '-x, y+1/2, -z+1/2' 
 'x+1/2, -y+1/2, -z' 
 
_cell_length_a     7.0496 
_cell_length_b    14.4037 
_cell_length_c    17.5830 
_cell_angle_alpha  90.000 
_cell_angle_beta   90.000 
_cell_angle_gamma  90.000 
 
_shelx_F_squared_multiplier     1.000 
 
loop_ 
 _refln_index_h 
 _refln_index_k 
 _refln_index_l 
 _refln_F_squared_calc 
 _refln_F_squared_meas 
 _refln_F_squared_sigma 
 _refln_observed_status 
   2   0   0    21707.02    21135.45    231.42 o 
   4   0   0    20505.77    20122.83    312.51 o 
   6   0   0    19177.27    19309.38    595.46 o 
   8   0   0     4240.06     4120.06    193.34 o 
   1   1   0        6.23       72.61      4.15 o 
   2   1   0    17869.09    19083.98    224.49 o 
   3   1   0     6310.12     6727.02     97.11 o 
   4   1   0     2166.75     1994.60     30.03 o 
   5   1   0      287.36      276.80     12.12 o 
   6   1   0       30.04       36.65     16.10 o 
   7   1   0      104.51      107.40     31.91 o 
   8   1   0        0.06       39.14     33.51 o 
   9   1   0        7.49       26.50     43.68 o 
   1   2   0     2522.83     2466.38     28.44 o 
   2   2   0    80219.67    75273.37   1080.31 o 
   3   2   0       87.54      106.94     10.75 o 
   4   2   0    25121.36    24315.25    272.63 o 
   5   2   0      925.48      954.23     40.04 o 
   6   2   0    13442.83    13198.46    244.98 o 
   7   2   0      390.60      476.31     38.35 o 
   8   2   0     1348.83     1317.75     73.21 o 
   9   2   0       24.13      100.97     39.98 o 
   1   3   0        7.64       87.28      8.17 o 
   2   3   0    48800.11    48722.66    279.78 o 
   3   3   0     3369.23     3515.23     55.19 o 
   4   3   0     9170.94     8837.96    139.15 o 
   5   3   0      730.73      708.93     41.80 o 
   6   3   0      214.21      339.33     70.75 o 
   7   3   0      215.09      209.72     26.21 o 
   8   3   0       62.86       81.80     30.90 o 
   9   3   0      243.43      307.39     59.10 o 
   0   4   0      104.10      296.31     23.33 o 
   1   4   0    13669.93    13994.31    123.01 o 
   2   4   0   113217.68   106898.88   1372.77 o 
   3   4   0      809.00      913.39     32.05 o 
   4   4   0    59276.27    58141.47    861.08 o 
   5   4   0      643.74      678.48     35.62 o 
   6   4   0     3764.99     3852.57    110.87 o 
   7   4   0       29.38       68.06     22.42 o 
   8   4   0      737.15      705.77     55.20 o 
   1   5   0       93.96      126.36      9.67 o 
   2   5   0     1759.66     1763.82     24.20 o 
   3   5   0     1175.10     1052.21     38.97 o 
   4   5   0      107.81      211.02     18.47 o 
   5   5   0        8.39       42.57     18.31 o 
   6   5   0       15.20       48.61     21.19 o 
   7   5   0        0.56       -5.23     18.73 o 
   8   5   0      287.66      333.92     67.39 o 
   0   6   0    17354.06    17773.20    312.13 o 
   1   6   0     1350.53     1493.16     22.75 o 
   2   6   0    91454.78    86388.81    891.77 o 
   3   6   0      154.21      126.28     13.68 o 
   4   6   0    32268.10    31928.22    491.55 o 
   5   6   0     2794.85     2750.79     67.89 o 
   6   6   0     3716.66     3788.32     96.44 o 
   7   6   0      172.23      223.04     28.56 o 
   8   6   0     1820.02     1778.45    133.08 o 
   1   7   0        0.03       20.96     15.06 o 
   2   7   0    26564.75    26510.96    282.34 o 
   3   7   0     1023.52     1007.86     20.33 o 
   4   7   0     2642.10     2673.20     59.20 o 
   5   7   0      884.01      864.58     37.15 o 
   6   7   0        7.81       45.93     20.76 o 
   7   7   0     1157.13     1203.19     66.40 o 
   8   7   0      383.55      486.36     61.81 o 
   0   8   0    69409.28    68528.62   1197.60 o 
   1   8   0      496.07      533.53     35.37 o 
   2   8   0    32750.21    32862.91    548.31 o 
   3   8   0       66.02       80.76     27.95 o 
   4   8   0     8868.03     8806.79    153.18 o 
   5   8   0     1388.98     1424.53     63.37 o 
   6   8   0     8068.72     8033.11    222.50 o 
   7   8   0      555.35      637.78     94.05 o 
   8   8   0     1124.98     1157.72     94.06 o 
   1   9   0      686.76      874.10     67.55 o 
   2   9   0      294.06      318.29     22.30 o 
   3   9   0        1.16       16.56     17.82 o 
   4   9   0       80.08      134.84     29.67 o 
   5   9   0       91.80      170.77     63.19 o 
   6   9   0     1187.94     1289.18     77.19 o 
   7   9   0     1076.11     1110.91     70.71 o 
   8   9   0      244.44      250.90     51.64 o 
   0  10   0    85892.56    90118.99   2808.38 o 
   1  10   0       75.18      146.15     24.50 o 
   2  10   0    11613.16    11539.76    209.38 o 
   3  10   0     4430.28     4277.15     91.81 o 
   4  10   0     8520.81     8545.42    219.80 o 
   5  10   0      110.28      152.35     42.06 o 
   6  10   0     7050.98     7347.18    230.41 o 
   7  10   0      520.37      613.33     63.40 o 
   1  11   0      612.72      627.59     49.84 o 
   2  11   0     2836.36     2885.11     76.91 o 
   3  11   0      682.93      644.80     36.38 o 
   4  11   0     1890.47     1921.29     77.05 o 
   5  11   0      371.75      384.91     57.40 o 
   6  11   0     1019.83     1051.19     72.22 o 
   7  11   0       10.59       21.29     40.62 o 
   0  12   0    14545.19    14715.00    327.18 o 
   1  12   0       19.87       68.92     57.43 o 
   2  12   0    16846.96    16723.20    320.65 o 
   3  12   0     1310.08     1326.92     51.44 o 
   4  12   0    10208.85    10241.48    274.28 o 
   5  12   0        0.77       83.87     31.90 o 
   6  12   0     3202.14     3162.56    131.36 o 
   7  12   0      492.18      503.45     57.93 o 
   1  13   0        9.83       43.26     35.44 o 
   2  13   0       29.68       81.89     25.16 o 
   3  13   0       13.96       43.95     21.83 o 
   4  13   0     1132.39     1212.63     72.39 o 
   5  13   0     1035.73     1172.02     70.75 o 
   6  13   0      244.41      341.11     48.72 o 
   0  14   0     3607.41     3599.58    173.64 o 
   1  14   0     1179.82     1323.03     53.95 o 
   2  14   0    10977.63    11047.90    248.68 o 
   3  14   0       18.52       41.68     30.67 o 
   4  14   0     9894.54    10200.85    295.08 o 
   5  14   0     1212.30     1182.38     84.47 o 
   6  14   0      758.36      799.95     73.06 o 
   1  15   0       10.59       16.14     27.77 o 
   2  15   0     1304.20     1257.74     58.07 o 
   3  15   0      307.06      300.62     45.26 o 
   4  15   0       78.65       73.24     36.28 o 
   5  15   0      182.88      185.27     51.93 o 
   0  16   0     7095.50     7887.50    336.44 o 
   1  16   0      216.86      242.17     37.84 o 
   2  16   0     5110.20     4938.04    166.77 o 
   3  16   0        2.04       13.07     38.38 o 
   4  16   0     2748.61     2786.63    122.63 o 
   1  17   0      163.87      182.19     43.24 o 
   2  17   0      722.97      751.04     97.12 o 
   3  17   0      471.50      584.74     69.71 o 
   0  18   0     6143.13     5957.22    295.95 o 
   1  18   0       10.77       29.57     34.63 o 
   2  18   0     2192.78     2009.98    122.66 o 
   1   0   1      419.93      446.61      8.68 o 
   2   0   1      212.57      219.72     10.42 o 
   3   0   1     1411.42     1480.25     31.32 o 
   4   0   1     2870.27     2796.28     40.18 o 
   5   0   1       94.47      113.87     15.81 o 
   6   0   1     8882.19     8804.08    209.59 o 
   7   0   1     3687.24     3578.94    111.90 o 
   8   0   1     1540.02     1624.55     81.08 o 
   9   0   1      916.50      879.11     69.05 o 
  -9   1   1      386.62      508.76     90.26 o 
  -8   1   1     1388.55     1339.72     73.39 o 
  -7   1   1     1138.31     1152.21     63.60 o 
  -6   1   1    13623.78    13308.37    233.07 o 
  -5   1   1       90.72      119.71     11.42 o 
  -4   1   1     9669.83     9791.56    102.39 o 
  -3   1   1      406.51      446.58     14.77 o 
  -2   1   1     1979.43     1960.64     22.00 o 
  -1   1   1      428.12      434.37     10.27 o 
   1   1   1      424.76      425.97      4.34 o 
   2   1   1     2114.45     2102.57     34.54 o 
   3   1   1      406.11      399.15     21.86 o 
   4   1   1     9585.65     9456.88    137.69 o 
   5   1   1       81.50      131.71     14.40 o 
   6   1   1    13731.85    13301.30    233.59 o 
   7   1   1     1141.53     1191.11     59.04 o 
   8   1   1     1419.53     1326.69     80.71 o 
   9   1   1      382.26      442.82     54.95 o 
  -9   2   1      844.80      835.12     69.93 o 
  -8   2   1     1975.49     2104.66     91.69 o 
  -7   2   1     1686.73     1627.52     73.80 o 
  -6   2   1     8696.83     8707.87    168.34 o 
  -5   2   1      641.77      644.34     32.85 o 
  -4   2   1     6564.36     6394.11    127.11 o 
  -3   2   1     2134.41     2082.35     29.99 o 
  -2   2   1     4047.93     4189.89     39.56 o 
  -1   2   1     1126.13     1133.55     12.92 o 
   0   2   1      563.61      567.13      7.17 o 
   1   2   1     1097.92     1116.67     20.20 o 
   2   2   1     3902.95     3891.85     55.92 o 
   3   2   1     2123.42     2186.87     64.96 o 
   4   2   1     6891.33     6859.80    122.56 o 
   5   2   1      700.53      685.77     54.44 o 
   6   2   1     8656.95     8621.72    169.18 o 
   7   2   1     1762.41     1652.63     74.04 o 
   8   2   1     2012.21     2058.67     96.88 o 
   9   2   1      790.50      690.30     64.20 o 
  -9   3   1      186.07      210.46     52.22 o 
  -8   3   1     6039.54     5819.84    192.37 o 
  -7   3   1      174.20      216.83     28.69 o 
  -6   3   1     4838.80     4931.36    129.79 o 
  -5   3   1     1382.26     1347.55     40.41 o 
  -4   3   1    10167.51    10314.23    156.73 o 
  -3   3   1      594.92      591.19     17.71 o 
  -2   3   1     8740.14     8724.92     68.70 o 
  -1   3   1     1248.39     1271.36     17.01 o 
   0   3   1      887.59      917.13     17.83 o 
   1   3   1     1218.70     1268.52     23.17 o 
   2   3   1     8871.22     8798.97    118.14 o 
   3   3   1      587.66      595.98     22.50 o 
   4   3   1     9757.20     9772.68    155.48 o 
   5   3   1     1372.96     1355.07     41.75 o 
   6   3   1     5079.92     5069.60    134.84 o 
   7   3   1      153.25      167.62     25.37 o 
   8   3   1     6069.59     6027.47    195.22 o 
   9   3   1      210.62      242.84     56.93 o 
  -8   4   1     4191.38     4090.67    157.19 o 
  -7   4   1      228.18      256.52     28.40 o 
  -6   4   1     2249.26     2359.68     66.97 o 
  -5   4   1     1752.49     1815.59     51.01 o 
  -4   4   1     7786.78     8065.28    132.11 o 
  -3   4   1     3994.73     4070.62     44.90 o 
  -2   4   1     5844.60     5897.34     75.35 o 
  -1   4   1      338.71      342.34      9.66 o 
   0   4   1     3079.01     3317.69     62.25 o 
   1   4   1      335.88      373.19     12.62 o 
   2   4   1     5683.08     5736.94     99.08 o 
   3   4   1     3988.22     3981.99     76.88 o 
   4   4   1     7941.97     8120.64    156.96 o 
   5   4   1     1727.89     1689.54     50.44 o 
   6   4   1     2088.67     2152.85     68.25 o 
   7   4   1      283.36      284.04     29.15 o 
   8   4   1     4287.39     4456.26    153.07 o 
  -8   5   1     8510.26     8629.71    308.39 o 
  -7   5   1      235.24      274.90     29.47 o 
  -6   5   1     3390.54     3271.79     82.74 o 
  -5   5   1     3551.12     3549.24     79.87 o 
  -4   5   1     5538.19     5639.10    100.68 o 
  -3   5   1      347.74      343.78     17.22 o 
  -2   5   1    10195.30    10405.68     97.67 o 
  -1   5   1      251.97      278.04     12.48 o 
   0   5   1     5252.45     5489.66     66.03 o 
   1   5   1      213.10      232.90     12.58 o 
   2   5   1    10199.95    10417.15    123.30 o 
   3   5   1      322.35      326.53     25.46 o 
   4   5   1     5474.92     5508.52    122.25 o 
   5   5   1     3542.97     3457.74     82.80 o 
   6   5   1     3425.15     3437.78     88.42 o 
   7   5   1      219.96      295.92     29.55 o 
   8   5   1     8616.43     8523.95    260.73 o 
  -8   6   1     3839.73     3998.72    180.05 o 
  -7   6   1      882.38      805.69     43.95 o 
  -6   6   1      953.52      971.86     41.91 o 
  -5   6   1     2733.78     2668.08     66.38 o 
  -4   6   1     6214.15     5992.20    216.73 o 
  -3   6   1     1151.46     1136.82     22.20 o 
  -2   6   1     6866.33     6873.44     61.41 o 
  -1   6   1     1945.69     1994.89     39.44 o 
   0   6   1     1473.70     1632.40     30.76 o 
   1   6   1     2051.67     2122.33     31.21 o 
   2   6   1     7063.17     7218.96     99.33 o 
   3   6   1     1188.43     1179.96     27.76 o 
   4   6   1     5971.14     6016.91    136.66 o 
   5   6   1     2726.24     2705.74     67.46 o 
   6   6   1     1054.94     1107.61     44.81 o 
   7   6   1      798.18      827.78     52.58 o 
   8   6   1     3845.07     3975.15    180.67 o 
  -8   7   1     5275.71     5415.10    223.78 o 
  -7   7   1      642.23      690.28     53.65 o 
  -6   7   1     4026.91     3881.06     99.31 o 
  -5   7   1     2206.84     2143.54     60.17 o 
  -4   7   1     5656.07     5608.64     89.07 o 
  -3   7   1     1469.04     1494.91     30.06 o 
  -2   7   1     1275.28     1274.98     24.10 o 
  -1   7   1     1547.58     1523.03     27.53 o 
   0   7   1      226.07      294.37     13.47 o 
   1   7   1     1637.05     1585.57     22.89 o 
   2   7   1     1214.37     1203.46     38.25 o 
   3   7   1     1449.12     1477.71     32.26 o 
   4   7   1     5907.31     5861.79    136.44 o 
   5   7   1     2299.56     2292.25     60.14 o 
   6   7   1     3931.74     3902.26     99.87 o 
   7   7   1      640.46      701.98     55.59 o 
   8   7   1     5230.19     5393.28    230.47 o 
  -8   8   1     1890.78     1826.31    118.06 o 
  -7   8   1      488.98      480.66     46.50 o 
  -6   8   1     4397.26     4406.01    138.47 o 
  -5   8   1     1984.47     1951.28     72.09 o 
  -4   8   1     5291.97     5333.21    103.67 o 
  -3   8   1     1347.63     1336.92     32.74 o 
  -2   8   1     2333.95     2474.66     40.61 o 
  -1   8   1     1525.30     1500.81     32.00 o 
   0   8   1     2343.33     2404.29     42.56 o 
   1   8   1     1464.32     1482.83     24.24 o 
   2   8   1     2390.59     2425.49     62.43 o 
   3   8   1     1481.74     1558.15     34.94 o 
   4   8   1     5062.74     5088.59    134.26 o 
   5   8   1     1886.50     1776.17     58.33 o 
   6   8   1     4548.92     4566.80    144.73 o 
   7   8   1      485.80      436.40     48.65 o 
   8   8   1     1794.19     1924.15    119.77 o 
  -8   9   1     1517.20     1551.67    189.42 o 
  -7   9   1     1477.26     1382.45     74.68 o 
  -6   9   1     5399.91     5316.17    170.29 o 
  -5   9   1      136.79      131.36     31.79 o 
  -4   9   1     4775.44     4895.00    137.86 o 
  -3   9   1     2755.25     2570.57     48.39 o 
  -2   9   1        3.48       28.49     15.72 o 
  -1   9   1     4386.93     4450.36    101.41 o 
   0   9   1     3335.70     3445.75     59.37 o 
   1   9   1     4420.99     4384.51     93.07 o 
   2   9   1       10.32       29.31     15.36 o 
   3   9   1     2789.22     2625.46     60.01 o 
   4   9   1     4892.82     5138.15    133.77 o 
   5   9   1      165.34      167.26     34.64 o 
   6   9   1     5265.86     5307.21    167.69 o 
   7   9   1     1498.61     1520.15     79.52 o 
   8   9   1     1442.82     1324.40    109.16 o 
  -7  10   1     2116.43     1895.58    109.99 o 
  -6  10   1     4129.14     4090.67    147.83 o 
  -5  10   1      357.66      395.15     40.01 o 
  -4  10   1     2447.58     2332.81     85.75 o 
  -3  10   1       90.69      126.55     20.13 o 
  -2  10   1     1260.76     1287.22     42.67 o 
  -1  10   1     1446.24     1410.94     37.58 o 
   0  10   1     4092.50     4107.45     86.33 o 
   1  10   1     1391.65     1339.93     47.44 o 
   2  10   1     1142.66     1096.31     41.13 o 
   3  10   1       85.20      147.19     23.29 o 
   4  10   1     2556.68     2598.96    124.69 o 
   5  10   1      365.31      479.93     42.80 o 
   6  10   1     4066.27     4122.75    145.21 o 
   7  10   1     2144.87     2161.18     99.54 o 
  -7  11   1     1142.34     1089.04     79.13 o 
  -6  11   1     3186.89     3320.64    143.69 o 
  -5  11   1      984.43     1080.99     60.16 o 
  -4  11   1     4642.41     4643.69    145.71 o 
  -3  11   1     2570.57     2568.41     68.94 o 
  -2  11   1      437.01      442.04     32.11 o 
  -1  11   1     2069.82     2062.45     65.69 o 
   0  11   1      250.51      235.88     19.54 o 
   1  11   1     2104.68     2081.63     61.44 o 
   2  11   1      482.81      571.46     44.54 o 
   3  11   1     2599.59     2466.81     63.51 o 
   4  11   1     4595.36     4463.49    137.57 o 
   5  11   1      853.63      910.62     62.41 o 
   6  11   1     3181.40     3313.49    137.07 o 
   7  11   1     1150.57     1118.68     81.51 o 
  -7  12   1      953.77      949.55     78.36 o 
  -6  12   1     2135.79     2361.40    110.15 o 
  -5  12   1      676.98      670.37     69.16 o 
  -4  12   1     1869.16     1889.64     98.12 o 
  -3  12   1     3036.79     2968.43     77.55 o 
  -2  12   1       99.14      167.18     33.66 o 
  -1  12   1      948.52      937.04     39.44 o 
   0  12   1     3601.13     3550.03     69.52 o 
   1  12   1      996.13      950.19     41.67 o 
   2  12   1      108.50      194.56     27.37 o 
   3  12   1     2959.01     2773.10     77.93 o 
   4  12   1     1987.05     1871.97     81.33 o 
   5  12   1      743.42      836.82     52.78 o 
   6  12   1     2112.16     2157.33    108.13 o 
   7  12   1      935.21      923.98    105.83 o 
  -6  13   1     1655.10     1654.61    110.43 o 
  -5  13   1     1477.38     1535.54     81.95 o 
  -4  13   1     1670.12     1669.26     81.91 o 
  -3  13   1     1369.70     1287.95     51.55 o 
  -2  13   1     1556.22     1517.03     55.95 o 
  -1  13   1     1518.30     1492.75     54.26 o 
   0  13   1     1837.43     1745.97     56.99 o 
   1  13   1     1469.95     1458.05     64.28 o 
   2  13   1     1560.09     1522.58     56.72 o 
   3  13   1     1442.27     1366.44     54.21 o 
   4  13   1     1566.41     1473.50     78.11 o 
   5  13   1     1411.27     1429.13     79.82 o 
   6  13   1     1777.27     1877.01     99.61 o 
  -6  14   1      503.08      586.07     60.60 o 
  -5  14   1      487.94      511.58     68.16 o 
  -4  14   1      884.10      942.62     61.48 o 
  -3  14   1     1943.24     1885.25     90.71 o 
  -2  14   1     2162.69     2097.18     75.82 o 
  -1  14   1      353.69      400.42     38.50 o 
   0  14   1     1325.48     1322.12     64.44 o 
   1  14   1      386.51      436.02     39.77 o 
   2  14   1     2241.24     2119.61     74.59 o 
   3  14   1     1919.26     1842.50     83.73 o 
   4  14   1      898.31      781.84     61.73 o 
   5  14   1      486.33      550.66     76.04 o 
   6  14   1      455.79      452.93     60.15 o 
  -5  15   1     1502.97     1413.89     95.98 o 
  -4  15   1      151.88      205.60     41.69 o 
  -3  15   1     1036.39      995.44     64.10 o 
  -2  15   1     1697.54     1646.57     67.16 o 
  -1  15   1     1819.80     1838.60     79.15 o 
   0  15   1       88.28      181.33     44.22 o 
   1  15   1     1751.34     1632.86     78.63 o 
   2  15   1     1646.62     1685.38     69.73 o 
   3  15   1      995.82      926.63     65.95 o 
   4  15   1      189.62      295.65     45.91 o 
   5  15   1     1542.65     1552.88     90.62 o 
  -4  16   1      360.93      409.08     65.29 o 
  -3  16   1      317.80      282.74     56.48 o 
  -2  16   1     2329.78     2246.34    100.01 o 
  -1  16   1      833.32      795.50     61.98 o 
   0  16   1        4.29       10.34     28.84 o 
   1  16   1      843.30      836.91     59.91 o 
   2  16   1     2359.49     2184.64    100.18 o 
   3  16   1      319.59      331.02     49.59 o 
   4  16   1      319.76      434.69     52.94 o 
  -3  17   1      556.71      484.69     71.15 o 
  -2  17   1      365.90      418.25     84.80 o 
  -1  17   1     1339.14     1367.35     81.14 o 
   0  17   1      590.41      606.59     59.97 o 
   1  17   1     1349.69     1278.48     79.72 o 
   2  17   1      390.84      319.77     66.15 o 
   3  17   1      496.20      463.86     65.16 o 
  -2  18   1      847.09      977.89     89.66 o 
  -1  18   1      987.61      873.15     70.70 o 
   0  18   1        0.72       27.48     33.70 o 
   1  18   1      969.28      973.79     73.86 o 
   2  18   1      803.55      893.81     86.13 o 
   1   0   2     4997.26     4794.04     57.08 o 
   2   0   2       27.81       49.83      7.29 o 
   3   0   2     8627.51     8843.00     92.44 o 
   4   0   2     5798.50     5907.12     95.93 o 
   5   0   2      220.34      246.80     18.67 o 
   6   0   2       22.09       78.91     23.04 o 
   7   0   2      185.97      159.98     31.62 o 
   8   0   2      329.31      357.77     43.47 o 
   9   0   2       85.53      103.97     41.36 o 
  -9   1   2      289.69      270.23     46.10 o 
  -8   1   2      752.90      755.75     67.02 o 
  -7   1   2     3500.53     3491.52    112.45 o 
  -6   1   2     9432.65     9453.68    172.93 o 
  -5   1   2      662.27      665.49     18.54 o 
  -4   1   2    29999.24    30887.36    368.40 o 
  -3   1   2    22460.93    22570.14    204.81 o 
  -2   1   2    23080.02    22227.42    268.28 o 
  -1   1   2    54503.59    51439.66    914.31 o 
   1   1   2    52607.30    49195.52    648.48 o 
   2   1   2    24197.77    23718.21    203.38 o 
   3   1   2    22343.90    22082.24    309.81 o 
   4   1   2    29997.48    30404.26    604.68 o 
   5   1   2      610.18      607.76     25.56 o 
   6   1   2     9130.69     9191.74    173.94 o 
   7   1   2     3537.89     3546.29    116.98 o 
   8   1   2      840.72      932.81     60.11 o 
   9   1   2      287.97      306.09     52.53 o 
  -9   2   2      288.72      281.72     70.52 o 
  -8   2   2       64.48      114.87     52.22 o 
  -7   2   2     1125.45     1119.01     62.82 o 
  -6   2   2      557.02      598.80     33.08 o 
  -5   2   2     1306.83     1224.07     34.32 o 
  -4   2   2     9959.88     9732.82     97.79 o 
  -3   2   2     5903.50     5961.96     47.42 o 
  -2   2   2     7383.39     7596.38     53.49 o 
  -1   2   2     1860.38     1843.12     23.56 o 
   0   2   2     6632.17     6733.75     66.99 o 
   1   2   2     1954.94     1973.05     30.09 o 
   2   2   2     7618.85     7681.65    149.42 o 
   3   2   2     6118.70     6198.41    107.14 o 
   4   2   2     9741.76     9748.71    200.39 o 
   5   2   2     1254.13     1266.69     44.90 o 
   6   2   2      581.46      614.87     32.17 o 
   7   2   2     1089.60     1100.13     56.98 o 
   8   2   2       60.14       95.51     60.70 o 
   9   2   2      302.42      314.07     50.52 o 
  -9   3   2       52.14       78.58     41.04 o 
  -8   3   2     2313.27     2329.61    105.67 o 
  -7   3   2     1342.79     1389.83     58.90 o 
  -6   3   2     6442.41     6534.16    136.67 o 
  -5   3   2     7099.28     7090.46    131.63 o 
  -4   3   2    23867.49    23730.53    234.06 o 
  -3   3   2    20299.29    19928.18    178.40 o 
  -2   3   2    76641.90    75020.99    798.91 o 
  -1   3   2    25861.72    25187.15    266.94 o 
   0   3   2   114132.40    95276.03   1223.35 o 
   1   3   2    26216.39    25625.46    247.81 o 
   2   3   2    77003.68    72978.37    966.32 o 
   3   3   2    19781.70    19429.23    295.11 o 
   4   3   2    23793.07    24370.37    404.69 o 
   5   3   2     7212.26     7319.44    134.79 o 
   6   3   2     6171.75     6258.00    155.56 o 
   7   3   2     1304.08     1202.49     47.32 o 
   8   3   2     2377.35     2433.39    104.40 o 
   9   3   2       62.43       43.96     48.11 o 
  -8   4   2      409.87      430.66     55.73 o 
  -7   4   2      267.01      356.14     53.67 o 
  -6   4   2      666.30      627.42     36.33 o 
  -5   4   2      737.98      728.15     31.88 o 
  -4   4   2     2862.21     2781.47     55.01 o 
  -3   4   2     1531.33     1633.15     25.16 o 
  -2   4   2     1547.55     1714.11     36.76 o 
  -1   4   2     1671.41     1696.72     26.14 o 
   0   4   2     5474.05     5702.29     70.73 o 
   1   4   2     1567.32     1591.18     25.84 o 
   2   4   2     1526.42     1557.29     47.08 o 
   3   4   2     1596.27     1683.35     43.34 o 
   4   4   2     2768.30     2685.41     70.99 o 
   5   4   2      722.70      703.31     36.53 o 
   6   4   2      705.85      775.78     36.80 o 
   7   4   2      250.83      263.74     29.50 o 
   8   4   2      427.30      487.69     56.80 o 
  -8   5   2     1245.69     1219.75     89.21 o 
  -7   5   2      411.91      411.99     33.30 o 
  -6   5   2     4134.22     4133.14     98.14 o 
  -5   5   2    16189.73    16029.28    280.09 o 
  -4   5   2    14962.75    15010.57    232.76 o 
  -3   5   2    10827.04    11030.92     88.53 o 
  -2   5   2    91109.00    86049.69    691.14 o 
  -1   5   2    16418.32    16164.37    160.14 o 
   0   5   2     6262.56     6064.48     69.01 o 
   1   5   2    15768.31    15666.34    184.83 o 
   2   5   2    90036.51    86353.41    994.70 o 
   3   5   2    11211.43    11129.23    289.25 o 
   4   5   2    15294.94    15390.66    289.36 o 
   5   5   2    16221.80    16416.98    297.04 o 
   6   5   2     4230.87     4119.69    104.48 o 
   7   5   2      359.41      403.52     36.69 o 
   8   5   2     1238.52     1232.83     72.87 o 
  -8   6   2      436.07      423.13     61.79 o 
  -7   6   2      245.36      314.46     37.77 o 
  -6   6   2      669.65      640.50     35.38 o 
  -5   6   2      172.16      217.93     30.93 o 
  -4   6   2      405.06      390.20     24.04 o 
  -3   6   2     2537.71     2509.80     37.29 o 
  -2   6   2     3839.65     3867.13     84.06 o 
  -1   6   2     1426.38     1426.65     26.90 o 
   0   6   2        3.89       16.69     10.76 o 
   1   6   2     1344.68     1336.01     30.46 o 
   2   6   2     3826.15     3810.75     59.30 o 
   3   6   2     2526.06     2537.27     69.40 o 
   4   6   2      415.79      534.48     41.67 o 
   5   6   2      171.81      233.85     43.85 o 
   6   6   2      647.76      641.47     45.28 o 
   7   6   2      269.20      296.27     35.84 o 
   8   6   2      453.15      474.75     61.08 o 
  -8   7   2      878.14      827.24     81.77 o 
  -7   7   2      577.25      569.98     49.45 o 
  -6   7   2     5641.76     5692.61    160.53 o 
  -5   7   2     6414.43     6508.67    132.95 o 
  -4   7   2    16161.07    15941.73    220.57 o 
  -3   7   2     5275.31     5277.17     74.92 o 
  -2   7   2    26906.86    26840.13    320.46 o 
  -1   7   2    26797.40    26763.64    335.18 o 
   0   7   2    51035.91    51522.36    980.03 o 
   1   7   2    26092.35    25129.53    545.59 o 
   2   7   2    26537.66    26112.45    362.92 o 
   3   7   2     5259.98     5337.25     79.86 o 
   4   7   2    16315.98    16705.26    340.02 o 
   5   7   2     6480.45     6633.42    170.10 o 
   6   7   2     5823.77     5632.55    136.33 o 
   7   7   2      609.85      659.46     59.19 o 
   8   7   2      841.30      906.44     70.86 o 
  -8   8   2      401.31      450.49     77.98 o 
  -7   8   2      391.35      392.87     47.04 o 
  -6   8   2      637.57      741.66     74.86 o 
  -5   8   2      115.78      163.92     27.71 o 
  -4   8   2     2652.63     2656.24     65.34 o 
  -3   8   2     3707.20     3623.98     57.60 o 
  -2   8   2     5156.18     5267.42     75.42 o 
  -1   8   2      883.51      900.25     26.90 o 
   0   8   2     3020.83     3013.39     60.99 o 
   1   8   2      936.11      857.63     16.53 o 
   2   8   2     5136.57     5053.00     87.08 o 
   3   8   2     3572.22     3375.08     62.42 o 
   4   8   2     2752.30     2804.82     85.20 o 
   5   8   2       92.42      101.64     32.15 o 
   6   8   2      609.78      679.22     59.98 o 
   7   8   2      418.21      367.36     46.62 o 
   8   8   2      371.27      482.57     67.49 o 
  -7   9   2      757.44      757.48     61.98 o 
  -6   9   2     6080.22     6176.03    183.51 o 
  -5   9   2      806.91      765.66     50.82 o 
  -4   9   2     7852.58     7682.67    203.58 o 
  -3   9   2     6605.38     6670.46    101.16 o 
  -2   9   2    13178.36    13094.56    212.02 o 
  -1   9   2    18731.60    18655.11    280.71 o 
   0   9   2    52940.23    53756.78    871.09 o 
   1   9   2    19398.83    19644.72    309.65 o 
   2   9   2    13476.53    13396.52    217.31 o 
   3   9   2     6404.45     6472.77    117.17 o 
   4   9   2     7590.30     7632.19    186.61 o 
   5   9   2      819.56      856.41     49.77 o 
   6   9   2     6104.51     6085.65    178.62 o 
   7   9   2      794.30      844.48     84.65 o 
  -7  10   2      194.23      190.04     50.18 o 
  -6  10   2       88.40      143.16     45.16 o 
  -5  10   2      542.16      645.49     46.05 o 
  -4  10   2      813.17      798.84     50.41 o 
  -3  10   2     1164.42     1187.89     42.76 o 
  -2  10   2      146.18      166.01     29.10 o 
  -1  10   2      662.95      609.09     26.18 o 
   0  10   2        1.71       14.29     12.80 o 
   1  10   2      710.35      722.39     33.04 o 
   2  10   2      140.56      153.02     20.84 o 
   3  10   2     1214.52     1112.70     37.62 o 
   4  10   2      832.75      888.94     52.33 o 
   5  10   2      539.52      602.80     49.10 o 
   6  10   2       98.19       81.75     34.70 o 
   7  10   2      186.58      259.14     43.31 o 
  -7  11   2      816.78      846.87     71.46 o 
  -6  11   2     2869.38     3081.71    128.26 o 
  -5  11   2     1237.23     1284.29     71.86 o 
  -4  11   2     5686.75     5917.13    159.90 o 
  -3  11   2     9099.02     9336.81    188.37 o 
  -2  11   2    11219.98    11483.00    228.83 o 
  -1  11   2     4693.90     4789.69    100.44 o 
   0  11   2    18652.70    18787.11    354.22 o 
   1  11   2     4949.71     5083.44    108.37 o 
   2  11   2    11589.18    11645.77    223.37 o 
   3  11   2     9143.52     9153.81    200.52 o 
   4  11   2     5553.51     5656.29    166.45 o 
   5  11   2     1159.71     1158.06     65.01 o 
   6  11   2     2780.64     2779.19    118.37 o 
   7  11   2      793.10      778.16     71.05 o 
  -6  12   2      454.96      503.42     54.60 o 
  -5  12   2     1241.87     1168.30     72.11 o 
  -4  12   2     1737.70     1770.37     84.55 o 
  -3  12   2        3.39       34.90     19.82 o 
  -2  12   2     1185.16     1231.87     51.91 o 
  -1  12   2      980.22      963.66     35.60 o 
   0  12   2     4555.98     4591.39    110.04 o 
   1  12   2      988.97     1058.30     43.90 o 
   2  12   2     1194.01     1224.23     57.61 o 
   3  12   2        5.21      -17.39     17.62 o 
   4  12   2     1724.27     1659.97     79.86 o 
   5  12   2     1297.19     1324.22     70.76 o 
   6  12   2      462.78      481.17     57.85 o 
  -6  13   2      903.86      980.78     78.03 o 
  -5  13   2     1488.79     1546.20     82.61 o 
  -4  13   2     4893.82     4470.57    155.13 o 
  -3  13   2     5138.15     5011.36    126.71 o 
  -2  13   2    10081.40    10322.25    224.06 o 
  -1  13   2     2208.62     2289.12     69.13 o 
   0  13   2     5747.11     5842.98    131.23 o 
   1  13   2     2189.40     2330.12     71.67 o 
   2  13   2    10113.97     9848.97    213.25 o 
   3  13   2     5140.09     5111.91    129.61 o 
   4  13   2     4983.88     4886.45    154.97 o 
   5  13   2     1506.83     1430.30     83.97 o 
   6  13   2      883.06      955.57     72.28 o 
  -6  14   2      286.51      313.18     69.17 o 
  -5  14   2      174.11      165.57     43.42 o 
  -4  14   2      161.78      239.92     43.29 o 
  -3  14   2      260.07      370.79     42.76 o 
  -2  14   2        7.60       85.76     23.71 o 
  -1  14   2     1703.28     1776.95     79.62 o 
   0  14   2      698.92      765.60     57.01 o 
   1  14   2     1677.49     1764.75     75.95 o 
   2  14   2       10.00      -15.79     25.07 o 
   3  14   2      226.99      226.99     41.81 o 
   4  14   2      146.32      222.18     42.78 o 
   5  14   2      194.48      227.57     45.06 o 
   6  14   2      294.31      408.40     68.58 o 
  -5  15   2     1367.04     1355.65     83.93 o 
  -4  15   2     4038.89     3827.30    146.22 o 
  -3  15   2      654.11      674.19     58.99 o 
  -2  15   2     6535.89     6368.59    194.99 o 
  -1  15   2     4374.42     4449.55    145.92 o 
   0  15   2     2904.78     2868.98    114.21 o 
   1  15   2     4191.89     4203.86    137.48 o 
   2  15   2     6372.81     6245.15    162.50 o 
   3  15   2      754.51      810.40     57.28 o 
   4  15   2     4113.25     3802.66    142.82 o 
   5  15   2     1359.32     1397.27    105.36 o 
  -4  16   2       31.75       53.70     43.57 o 
  -3  16   2      608.23      702.69     71.99 o 
  -2  16   2      542.98      631.35     49.80 o 
  -1  16   2      406.57      357.41     45.32 o 
   0  16   2      103.40      173.22     37.27 o 
   1  16   2      370.00      378.27     46.83 o 
   2  16   2      540.51      468.40     51.41 o 
   3  16   2      620.94      695.19     76.07 o 
   4  16   2       35.40      158.12     64.60 o 
  -3  17   2      410.05      358.99     64.32 o 
  -2  17   2     1853.31     1953.02    118.38 o 
  -1  17   2     2359.59     2205.29    107.68 o 
   0  17   2     4945.78     4732.04    172.61 o 
   1  17   2     2328.31     2180.93    105.10 o 
   2  17   2     1832.63     1764.98    108.88 o 
   3  17   2      376.26      415.12     85.65 o 
  -2  18   2      165.81      167.15     59.73 o 
  -1  18   2      164.45      234.01     49.99 o 
   0  18   2      211.36      303.40     48.21 o 
   1  18   2      195.63      220.16     47.50 o 
   2  18   2      172.94      175.42     56.18 o 
   1   0   3       83.48      102.01      8.86 o 
   2   0   3     1254.15     1188.48     21.06 o 
   3   0   3    19085.75    19361.45    219.55 o 
   4   0   3     5345.03     5278.04     71.41 o 
   5   0   3      104.89      132.00     12.82 o 
   6   0   3     7623.74     7520.60    176.08 o 
   7   0   3     7049.34     6916.65    243.74 o 
   8   0   3       98.46      166.22     35.98 o 
   9   0   3     2565.32     2597.66    125.73 o 
  -9   1   3     1644.86     1661.37     92.57 o 
  -8   1   3      304.02      424.26     58.82 o 
  -7   1   3     5954.31     6014.40    170.21 o 
  -6   1   3     3942.97     3944.48    111.56 o 
  -5   1   3     2808.27     2717.35     63.56 o 
  -4   1   3     2475.69     2478.35     36.17 o 
  -3   1   3     2022.19     2055.69     24.71 o 
  -2   1   3      104.49      112.23      7.49 o 
  -1   1   3      333.66      348.65      9.45 o 
   0   1   3        3.41        6.51      2.14 o 
   1   1   3      309.48      374.11     10.99 o 
   2   1   3      102.41      119.56     17.09 o 
   3   1   3     1933.75     1912.32     42.05 o 
   4   1   3     2564.60     2591.65     92.88 o 
   5   1   3     2651.55     2774.27     62.10 o 
   6   1   3     3826.04     3755.69     73.87 o 
   7   1   3     6238.03     6165.56    173.00 o 
   8   1   3      334.70      347.10     43.26 o 
   9   1   3     1543.94     1561.65     93.37 o 
  -9   2   3     3701.35     3683.33    170.13 o 
  -8   2   3     1633.92     1612.06     77.79 o 
  -7   2   3     4112.06     4293.89    135.92 o 
  -6   2   3     6292.09     6272.64    160.47 o 
  -5   2   3     5044.09     4636.58    185.84 o 
  -4   2   3     6945.24     6957.74     88.28 o 
  -3   2   3     8458.90     8440.25     86.59 o 
  -2   2   3     2937.07     3048.64     38.62 o 
  -1   2   3     2025.24     1988.99     22.31 o 
   0   2   3      780.61      811.14     14.65 o 
   1   2   3     1968.10     1914.25     30.88 o 
   2   2   3     2919.19     2973.82     42.52 o 
   3   2   3     8734.23     8819.32    119.35 o 
   4   2   3     6642.32     6945.25    148.27 o 
   5   2   3     4805.25     4775.68    126.37 o 
   6   2   3     6465.41     6261.59    132.25 o 
   7   2   3     4007.79     4112.21    144.42 o 
   8   2   3     1656.64     1648.39     90.66 o 
   9   2   3     3887.63     3794.84    156.23 o 
  -8   3   3     1254.04     1271.62     69.13 o 
  -7   3   3     3724.89     3681.70    132.00 o 
  -6   3   3     3393.02     3494.80    101.44 o 
  -5   3   3     4529.47     4541.42     85.03 o 
  -4   3   3     1837.10     1786.67     29.25 o 
  -3   3   3     5739.26     5750.48     77.33 o 
  -2   3   3      945.86      962.87     13.00 o 
  -1   3   3     1952.47     1978.12     21.31 o 
   0   3   3      610.93      641.70     13.08 o 
   1   3   3     2010.41     2121.84     27.92 o 
   2   3   3      909.57      925.54     22.69 o 
   3   3   3     5503.27     5529.43    112.99 o 
   4   3   3     1945.08     1969.85     51.32 o 
   5   3   3     4477.66     4666.95    144.27 o 
   6   3   3     3188.67     3029.99     96.31 o 
   7   3   3     3907.12     3968.04    128.33 o 
   8   3   3     1290.76     1250.77     78.16 o 
  -8   4   3     7355.04     7314.37    228.43 o 
  -7   4   3     2105.33     2184.20     81.62 o 
  -6   4   3     3019.93     2995.55     75.89 o 
  -5   4   3    13603.19    13731.41    219.78 o 
  -4   4   3     1889.09     1887.34     28.74 o 
  -3   4   3     1173.65     1190.36     24.86 o 
  -2   4   3     5081.10     5107.01     43.01 o 
  -1   4   3     2994.25     2943.23     36.79 o 
   0   4   3      543.55      552.10     12.70 o 
   1   4   3     3070.46     3036.57     42.07 o 
   2   4   3     4944.03     4840.51     77.51 o 
   3   4   3     1232.09     1248.02     37.14 o 
   4   4   3     1953.45     1884.18     55.98 o 
   5   4   3    13511.93    13760.37    383.10 o 
   6   4   3     2931.16     3031.30    101.88 o 
   7   4   3     2148.79     2154.15     76.21 o 
   8   4   3     7452.05     7563.52    237.79 o 
  -8   5   3      767.43      889.34     80.73 o 
  -7   5   3      342.59      330.78     34.37 o 
  -6   5   3      468.09      578.64     34.54 o 
  -5   5   3     4755.65     4803.98     93.67 o 
  -4   5   3      594.27      594.98     32.55 o 
  -3   5   3     2550.96     2581.66     28.78 o 
  -2   5   3     3531.47     3535.37     44.29 o 
  -1   5   3      121.17      132.79     11.26 o 
   0   5   3     3106.44     3214.55     48.60 o 
   1   5   3      110.26      130.78     12.17 o 
   2   5   3     3529.45     3525.69     64.88 o 
   3   5   3     2579.24     2564.41     57.39 o 
   4   5   3      558.29      596.86     31.42 o 
   5   5   3     4685.57     4843.36    176.22 o 
   6   5   3      490.11      473.00     35.10 o 
   7   5   3      333.84      374.42     33.20 o 
   8   5   3      742.52      971.01     71.88 o 
  -8   6   3     5092.96     5127.37    199.31 o 
  -7   6   3     1946.86     1907.75     78.97 o 
  -6   6   3     2754.01     2797.17     76.97 o 
  -5   6   3    10417.42    10540.78    196.25 o 
  -4   6   3     2831.42     2802.92     63.45 o 
  -3   6   3     1210.68     1249.88     31.62 o 
  -2   6   3     2817.60     2826.08     50.22 o 
  -1   6   3     4688.63     4645.39     82.57 o 
   0   6   3      240.14      276.29     12.19 o 
   1   6   3     4816.18     5004.57     74.38 o 
   2   6   3     2719.47     2657.02     45.10 o 
   3   6   3     1090.12     1105.29     40.48 o 
   4   6   3     2856.65     2950.95     75.34 o 
   5   6   3    10521.20    10891.69    561.69 o 
   6   6   3     2655.06     2652.83     82.95 o 
   7   6   3     1958.13     1966.81     72.71 o 
   8   6   3     5032.17     4829.18    203.84 o 
  -8   7   3      397.40      405.88     62.22 o 
  -7   7   3     1683.37     1713.57     77.63 o 
  -6   7   3     1616.23     1706.56     74.69 o 
  -5   7   3     1774.07     1938.73     70.77 o 
  -4   7   3     1079.92     1037.73     60.14 o 
  -3   7   3     1640.06     1612.62     27.12 o 
  -2   7   3     1493.15     1452.78     35.34 o 
  -1   7   3     6494.77     6614.86    119.48 o 
   0   7   3     2216.81     2144.19     36.75 o 
   1   7   3     6520.07     6515.41    105.86 o 
   2   7   3     1468.71     1470.32     34.08 o 
   3   7   3     1701.30     1732.83     51.41 o 
   4   7   3     1085.08     1028.99     49.50 o 
   5   7   3     1774.63     1757.12     66.48 o 
   6   7   3     1747.82     1885.68     65.29 o 
   7   7   3     1561.99     1559.01     68.11 o 
   8   7   3      357.47      448.26     62.07 o 
  -8   8   3      606.55      636.27    187.90 o 
  -7   8   3     3296.89     3198.44    118.97 o 
  -6   8   3     2338.05     2194.41     86.86 o 
  -5   8   3     2673.44     2682.71     75.48 o 
  -4   8   3     6434.34     6336.00    125.46 o 
  -3   8   3     2579.97     2560.98     48.57 o 
  -2   8   3      643.78      623.98     23.47 o 
  -1   8   3     1404.30     1416.96     33.96 o 
   0   8   3      576.41      670.46     40.37 o 
   1   8   3     1354.63     1325.67     46.39 o 
   2   8   3      686.78      726.11     25.90 o 
   3   8   3     2443.21     2480.74     77.12 o 
   4   8   3     6549.99     6491.83    156.10 o 
   5   8   3     2701.55     2781.97     94.70 o 
   6   8   3     2309.39     2260.86     82.13 o 
   7   8   3     3270.08     3382.10    122.65 o 
   8   8   3      594.76      471.20     66.64 o 
  -7   9   3     3158.64     3080.57    123.01 o 
  -6   9   3     1548.21     1627.12     74.25 o 
  -5   9   3      855.86      804.55     46.71 o 
  -4   9   3      575.65      559.51     33.42 o 
  -3   9   3      386.92      439.65     30.36 o 
  -2   9   3      963.08      954.41     29.00 o 
  -1   9   3     3020.66     3009.05     61.40 o 
   0   9   3     1285.95     1325.45     31.98 o 
   1   9   3     3068.11     3134.08     67.37 o 
   2   9   3     1058.15     1064.95     35.20 o 
   3   9   3      416.11      418.60     24.47 o 
   4   9   3      554.13      487.82     38.39 o 
   5   9   3      939.29     1022.42     54.06 o 
   6   9   3     1636.66     1639.78     75.93 o 
   7   9   3     3093.67     3009.43    118.61 o 
  -7  10   3     3588.64     3692.25    151.83 o 
  -6  10   3      797.62      878.93     56.27 o 
  -5  10   3      264.21      280.60     36.41 o 
  -4  10   3     4036.38     3908.15    119.85 o 
  -3  10   3     5411.60     5256.07     92.50 o 
  -2  10   3     1277.63     1285.72     35.15 o 
  -1  10   3     1046.08     1022.82     31.82 o 
   0  10   3     2882.02     2828.82     58.75 o 
   1  10   3      961.60      901.18     40.72 o 
   2  10   3     1373.40     1309.91     45.04 o 
   3  10   3     5500.54     5206.78    105.11 o 
   4  10   3     4024.31     4017.70    124.83 o 
   5  10   3      272.07      366.53     80.99 o 
   6  10   3      872.27      837.55     58.94 o 
   7  10   3     3608.37     3780.87    144.25 o 
  -7  11   3     1618.84     1431.88     91.27 o 
  -6  11   3     1431.61     1454.13     91.35 o 
  -5  11   3      831.84      850.28     53.83 o 
  -4  11   3     1572.33     1615.42     74.13 o 
  -3  11   3      628.20      683.00     38.87 o 
  -2  11   3      726.66      710.66     27.43 o 
  -1  11   3      123.95      168.39     23.30 o 
   0  11   3     1601.15     1593.26     44.93 o 
   1  11   3      138.40      171.07     24.14 o 
   2  11   3      745.02      753.36     37.59 o 
   3  11   3      605.00      612.22     32.00 o 
   4  11   3     1557.55     1533.14     69.94 o 
   5  11   3      828.61      735.24     57.63 o 
   6  11   3     1377.46     1498.32     79.43 o 
   7  11   3     1695.67     1731.14    116.82 o 
  -6  12   3     1097.64     1026.32     73.03 o 
  -5  12   3     1610.19     1631.36     85.39 o 
  -4  12   3     1202.96     1175.06     63.57 o 
  -3  12   3     4017.03     4031.88    104.08 o 
  -2  12   3     1369.54     1293.21     58.00 o 
  -1  12   3     1885.20     1797.03     47.42 o 
   0  12   3     2588.81     2717.18     92.43 o 
   1  12   3     1850.27     1847.18     97.17 o 
   2  12   3     1384.38     1294.73     52.72 o 
   3  12   3     4096.00     3950.32     98.14 o 
   4  12   3     1102.30     1093.12     64.61 o 
   5  12   3     1545.55     1757.06    108.15 o 
   6  12   3     1128.21     1204.37     73.26 o 
  -6  13   3      666.45      680.35     61.87 o 
  -5  13   3      523.47      491.04     56.41 o 
  -4  13   3     1777.03     1732.21     85.81 o 
  -3  13   3     1931.92     1927.99     68.60 o 
  -2  13   3      990.02     1012.01     47.74 o 
  -1  13   3      937.19      969.95     34.55 o 
   0  13   3      811.16      836.63     44.15 o 
   1  13   3      962.25     1026.37     47.52 o 
   2  13   3      934.61      901.04     54.51 o 
   3  13   3     1863.48     1869.95     65.76 o 
   4  13   3     1755.36     1778.36     84.07 o 
   5  13   3      543.10      569.26     58.10 o 
   6  13   3      603.02      813.04     86.14 o 
  -5  14   3     2467.24     2491.45    116.68 o 
  -4  14   3      142.15      179.01     39.03 o 
  -3  14   3     1011.34      984.49     53.94 o 
  -2  14   3     1102.75     1099.09    101.79 o 
  -1  14   3     1860.31     1974.24     84.18 o 
   0  14   3      193.98      250.27     29.48 o 
   1  14   3     1907.41     1855.29     68.64 o 
   2  14   3     1072.15     1084.91     52.48 o 
   3  14   3      970.54      952.92     66.90 o 
   4  14   3      128.88      158.29     41.42 o 
   5  14   3     2431.76     2603.39    112.82 o 
  -5  15   3      275.75      305.46     55.00 o 
  -4  15   3      682.22      737.57     64.15 o 
  -3  15   3      557.94      605.83     55.44 o 
  -2  15   3     1135.94     1127.05     65.81 o 
  -1  15   3       10.39       30.97     29.52 o 
   0  15   3      853.46     1002.96     66.15 o 
   1  15   3       13.64       60.64     30.69 o 
   2  15   3     1132.17     1124.39     58.18 o 
   3  15   3      566.97      548.76     53.10 o 
   4  15   3      687.58      758.69     64.80 o 
   5  15   3      267.16      381.87     55.16 o 
  -4  16   3      275.68      222.76     62.55 o 
  -3  16   3      606.13      641.89     70.89 o 
  -2  16   3     1253.48     1151.08     68.98 o 
  -1  16   3      984.20      980.23     69.21 o 
   0  16   3       88.07      116.80     59.29 o 
   1  16   3     1041.11     1069.89     69.21 o 
   2  16   3     1225.46     1051.16     57.16 o 
   3  16   3      596.83      635.20     54.46 o 
   4  16   3      291.47      288.25     49.97 o 
  -3  17   3      269.87      295.22     65.61 o 
  -2  17   3     1334.09     1188.45     86.21 o 
  -1  17   3      453.59      452.46     48.77 o 
   0  17   3     1046.83     1164.36     71.55 o 
   1  17   3      442.65      334.74     59.63 o 
   2  17   3     1322.49     1311.53    100.96 o 
   3  17   3      290.93      361.65     62.39 o 
  -2  18   3      503.27      483.84     70.45 o 
  -1  18   3      614.16      625.15     62.64 o 
   0  18   3      450.72      421.87     55.15 o 
   1  18   3      613.56      597.06     70.28 o 
   2  18   3      497.44      452.27     74.12 o 
   0   0   4    24212.85    22567.41    248.58 o 
   1   0   4    47418.38    44466.00    281.50 o 
   2   0   4    11148.98    11554.91    142.89 o 
   3   0   4    93828.78    90079.66   1220.63 o 
   4   0   4    19318.70    19278.27    234.84 o 
   5   0   4     7366.64     7374.00    143.07 o 
   6   0   4     1547.48     1520.62     61.10 o 
   7   0   4     3624.79     3611.01    117.27 o 
   8   0   4       88.71      102.58     32.17 o 
   9   0   4      258.03      412.86     67.15 o 
  -9   1   4       12.63       28.80     40.60 o 
  -8   1   4      207.88      250.25     38.71 o 
  -7   1   4      151.64      226.22     55.62 o 
  -6   1   4      844.77      803.19     36.45 o 
  -5   1   4     1229.50     1223.04     43.56 o 
  -4   1   4     2398.92     2627.57     39.36 o 
  -3   1   4    17112.59    16917.42    173.27 o 
  -2   1   4     4495.78     4653.44     60.93 o 
  -1   1   4     8067.67     8714.37    107.35 o 
   0   1   4     1442.94     1537.30     29.36 o 
   1   1   4     7478.65     7885.73    105.28 o 
   2   1   4     4362.60     4643.39     59.71 o 
   3   1   4    16850.62    16633.79    278.01 o 
   4   1   4     2418.38     2535.81     51.29 o 
   5   1   4     1392.07     1405.36     56.34 o 
   6   1   4      866.83      897.13     28.72 o 
   7   1   4      133.72      183.60     36.75 o 
   8   1   4      204.25      253.88     38.95 o 
   9   1   4        8.07       -7.94     35.14 o 
  -8   2   4      223.99      244.49     36.23 o 
  -7   2   4     2989.75     3059.87    110.27 o 
  -6   2   4     1512.80     1569.31     59.13 o 
  -5   2   4    15823.90    15773.89    207.19 o 
  -4   2   4     5429.50     5440.62     70.29 o 
  -3   2   4    57277.98    56342.38    518.71 o 
  -2   2   4    11472.42    11580.01    134.22 o 
  -1   2   4    84235.83    79981.45    799.54 o 
   0   2   4     3519.86     3608.65     28.29 o 
   1   2   4    88001.20    82825.63   1419.93 o 
   2   2   4    11165.85    11084.11    132.42 o 
   3   2   4    57357.06    56057.97    737.60 o 
   4   2   4     5602.95     5700.36     97.62 o 
   5   2   4    15366.49    15117.40    532.17 o 
   6   2   4     1439.69     1393.62     53.81 o 
   7   2   4     3025.80     2901.86    109.01 o 
   8   2   4      222.64      264.39     43.79 o 
  -8   3   4       36.63       87.48     55.89 o 
  -7   3   4     1419.86     1462.52     70.52 o 
  -6   3   4      839.44      846.87     41.66 o 
  -5   3   4     2838.82     2761.72     48.72 o 
  -4   3   4      212.06      214.63     12.19 o 
  -3   3   4      966.14     1031.77     16.54 o 
  -2   3   4     4752.07     4811.41     48.14 o 
  -1   3   4    52164.59    50818.61    530.75 o 
   0   3   4     1486.22     1555.28     40.50 o 
   1   3   4    50897.33    50152.04    788.68 o 
   2   3   4     4676.48     4695.42     67.00 o 
   3   3   4     1014.16     1082.71     31.40 o 
   4   3   4      196.29      207.20     21.89 o 
   5   3   4     2935.12     3017.09     79.87 o 
   6   3   4      852.91      885.92     44.57 o 
   7   3   4     1408.54     1446.90     74.58 o 
   8   3   4       40.94       13.38     30.84 o 
  -8   4   4      891.11      882.68     75.52 o 
  -7   4   4     3463.07     3454.16     95.66 o 
  -6   4   4     1734.52     1754.44     55.88 o 
  -5   4   4    17159.41    17336.02    270.58 o 
  -4   4   4     2633.95     2572.45     54.46 o 
  -3   4   4    16981.08    17606.45    180.28 o 
  -2   4   4     9093.03     9289.61     93.03 o 
  -1   4   4    94600.13    89494.25    860.32 o 
   0   4   4    19580.71    20277.21    264.15 o 
   1   4   4    94955.55    90593.27   2392.76 o 
   2   4   4     9275.81     9325.19    120.25 o 
   3   4   4    16705.60    16962.87    281.02 o 
   4   4   4     2910.85     2922.35     69.69 o 
   5   4   4    17152.30    16830.74    342.11 o 
   6   4   4     1554.89     1631.57     63.21 o 
   7   4   4     3483.57     3540.80    100.22 o 
   8   4   4      908.25      847.00     65.49 o 
  -8   5   4      152.18      131.63     62.71 o 
  -7   5   4     1194.47     1174.44     52.66 o 
  -6   5   4      598.77      666.49     34.90 o 
  -5   5   4     2750.02     2755.39     64.25 o 
  -4   5   4      273.93      289.44     16.18 o 
  -3   5   4     1201.52     1278.97     37.84 o 
  -2   5   4     2008.37     1969.84     28.27 o 
  -1   5   4    21534.12    22039.69    188.85 o 
   0   5   4      557.66      711.94     24.45 o 
   1   5   4    21439.03    22370.75    245.69 o 
   2   5   4     2060.78     2090.63     45.11 o 
   3   5   4     1154.63     1182.79     78.86 o 
   4   5   4      291.28      325.46     24.07 o 
   5   5   4     2807.95     2741.17    116.19 o 
   6   5   4      582.43      630.90     44.97 o 
   7   5   4     1204.00     1153.90     57.48 o 
   8   5   4      152.68      133.16     38.90 o 
  -8   6   4      671.05      681.76     64.78 o 
  -7   6   4     2539.54     2617.58     95.55 o 
  -6   6   4     1185.01     1199.42     40.92 o 
  -5   6   4    12910.96    13149.25    216.38 o 
  -4   6   4      921.79      904.72     21.66 o 
  -3   6   4     9350.49     9123.37     99.30 o 
  -2   6   4     7527.76     7850.58     99.56 o 
  -1   6   4    79811.96    77592.56    975.87 o 
   0   6   4    14334.13    14966.49    165.47 o 
   1   6   4    79006.49    73577.63    622.03 o 
   2   6   4     7490.91     7740.53    133.35 o 
   3   6   4     9302.72     9100.81    173.22 o 
   4   6   4      923.26      920.84     41.32 o 
   5   6   4    13342.35    13299.33    292.29 o 
   6   6   4     1166.14     1224.25     63.69 o 
   7   6   4     2565.69     2484.07     89.14 o 
   8   6   4      666.58      710.31     74.41 o 
  -8   7   4       78.89      115.54     60.84 o 
  -7   7   4      101.15      111.32     36.91 o 
  -6   7   4      797.08      748.53     39.90 o 
  -5   7   4     2291.54     2382.52     77.21 o 
  -4   7   4      742.49      705.12     25.47 o 
  -3   7   4     5219.38     5094.01     73.37 o 
  -2   7   4     3525.60     3549.37     87.40 o 
  -1   7   4     7796.74     7462.27    118.78 o 
   0   7   4      384.97      441.46     16.18 o 
   1   7   4     8166.90     8368.56    126.32 o 
   2   7   4     3569.36     3570.73     63.27 o 
   3   7   4     5264.24     5282.28    114.78 o 
   4   7   4      764.42      729.41     42.24 o 
   5   7   4     2220.43     2317.03     80.32 o 
   6   7   4      804.41      812.96     67.93 o 
   7   7   4      132.83      222.96     36.65 o 
   8   7   4       74.84      121.92     61.08 o 
  -8   8   4      302.37      291.74     74.87 o 
  -7   8   4      964.49      891.83     70.55 o 
  -6   8   4     1571.13     1637.21     75.17 o 
  -5   8   4     8601.77     8505.54    220.20 o 
  -4   8   4     8766.39     8632.21    165.47 o 
  -3   8   4    22555.70    21568.07    644.42 o 
  -2   8   4     1471.60     1460.66     42.04 o 
  -1   8   4    27488.39    27625.24    464.15 o 
   0   8   4     2369.90     2390.55     41.28 o 
   1   8   4    26459.56    26580.61    407.15 o 
   2   8   4     1543.24     1668.48     42.06 o 
   3   8   4    22858.52    23319.88    440.98 o 
   4   8   4     8503.64     8473.44    196.34 o 
   5   8   4     8588.39     8803.04    216.44 o 
   6   8   4     1670.14     1609.49     72.22 o 
   7   8   4      943.96      824.74     62.22 o 
   8   8   4      311.59      414.77     57.72 o 
  -7   9   4      151.83      199.86     43.05 o 
  -6   9   4       93.21      117.15     34.68 o 
  -5   9   4     1896.14     1915.61     59.13 o 
  -4   9   4      346.25      345.17     28.15 o 
  -3   9   4    10473.43    10486.78    145.56 o 
  -2   9   4       17.19       77.43     17.16 o 
  -1   9   4     1821.60     1741.56     66.66 o 
   0   9   4      489.46      532.11     28.93 o 
   1   9   4     2013.45     2054.14     52.34 o 
   2   9   4       23.54       82.18     21.28 o 
   3   9   4    10614.10    10395.92    232.27 o 
   4   9   4      332.98      374.14     35.42 o 
   5   9   4     1819.49     1844.95     72.29 o 
   6   9   4       90.86      146.42     34.61 o 
   7   9   4      129.27      139.40     41.11 o 
  -7  10   4     1188.96     1028.22     81.59 o 
  -6  10   4     1730.08     1856.64     89.03 o 
  -5  10   4     4042.12     4146.43    131.89 o 
  -4  10   4     4282.53     4148.70    130.52 o 
  -3  10   4    26073.32    26023.96    404.96 o 
  -2  10   4     2891.15     2958.24     61.11 o 
  -1  10   4    15243.18    15426.46    347.64 o 
   0  10   4     3981.16     4140.00     73.56 o 
   1  10   4    15790.42    15977.42    282.77 o 
   2  10   4     3073.52     3056.83     74.22 o 
   3  10   4    25795.93    25447.42    446.64 o 
   4  10   4     4157.56     4042.74    123.53 o 
   5  10   4     3958.47     4146.41    143.50 o 
   6  10   4     1771.08     1790.13     82.96 o 
   7  10   4     1153.72     1167.79     96.04 o 
  -7  11   4      879.93     1031.87     71.62 o 
  -6  11   4      642.24      728.81     61.68 o 
  -5  11   4      435.63      437.54     82.52 o 
  -4  11   4      387.10      403.08     38.87 o 
  -3  11   4     2095.36     2010.75     56.18 o 
  -2  11   4      413.45      422.69     27.30 o 
  -1  11   4     1553.55     1594.22     51.37 o 
   0  11   4      777.37      838.22     29.87 o 
   1  11   4     1554.29     1523.40     56.11 o 
   2  11   4      412.92      413.58     41.03 o 
   3  11   4     1966.86     1864.63     59.22 o 
   4  11   4      390.20      389.10     40.26 o 
   5  11   4      488.65      522.81     61.00 o 
   6  11   4      643.61      670.26     61.88 o 
   7  11   4      865.46      836.03     87.87 o 
  -6  12   4     1768.38     1708.72     92.75 o 
  -5  12   4     2556.54     2570.48    104.37 o 
  -4  12   4      412.59      383.55     42.97 o 
  -3  12   4     8627.96     8143.50    217.98 o 
  -2  12   4     5842.25     5796.07    111.61 o 
  -1  12   4    14077.56    14019.04    237.05 o 
   0  12   4     1962.91     2211.03    103.75 o 
   1  12   4    14483.40    14579.97    288.68 o 
   2  12   4     5751.87     5537.50    154.78 o 
   3  12   4     8764.86     8821.12    186.56 o 
   4  12   4      499.14      556.56     45.42 o 
   5  12   4     2438.96     2482.14    116.55 o 
   6  12   4     1745.41     1634.38     91.18 o 
  -6  13   4       51.60      149.54     44.34 o 
  -5  13   4      388.23      470.49     52.25 o 
  -4  13   4        9.12       56.50     44.02 o 
  -3  13   4       92.22      101.05     26.29 o 
  -2  13   4      177.57      235.27     29.46 o 
  -1  13   4     4785.54     4583.00     94.13 o 
   0  13   4      381.94      440.48     42.82 o 
   1  13   4     4587.52     4437.70    118.80 o 
   2  13   4      178.25      239.05     42.26 o 
   3  13   4       59.91       96.76     25.70 o 
   4  13   4        9.08       24.22     29.45 o 
   5  13   4      422.57      466.09     51.07 o 
   6  13   4       49.23       82.22     38.20 o 
  -5  14   4     2378.70     2379.93    110.43 o 
  -4  14   4     1418.75     1441.61     75.24 o 
  -3  14   4     2475.88     2358.42     79.02 o 
  -2  14   4     2018.09     2061.09     86.03 o 
  -1  14   4    10213.22    10061.30    259.84 o 
   0  14   4     1819.90     1947.99     85.94 o 
   1  14   4     9967.07    10076.29    234.80 o 
   2  14   4     1893.89     1874.36     70.55 o 
   3  14   4     2551.41     2506.94    116.33 o 
   4  14   4     1482.63     1422.16     77.82 o 
   5  14   4     2381.01     2436.28    138.86 o 
  -5  15   4      785.93      785.31     76.32 o 
  -4  15   4      130.56      245.75     43.00 o 
  -3  15   4      261.67      281.28     39.95 o 
  -2  15   4       83.74      147.02     35.84 o 
  -1  15   4     1127.85     1223.50     69.92 o 
   0  15   4        0.38       26.35     25.57 o 
   1  15   4     1164.93     1120.06     59.43 o 
   2  15   4       84.35      125.27     45.07 o 
   3  15   4      286.76      255.66     45.30 o 
   4  15   4      127.12      238.95     46.44 o 
   5  15   4      774.18      757.17     68.79 o 
  -4  16   4     1235.29     1143.50     96.35 o 
  -3  16   4     2216.25     2066.20    119.14 o 
  -2  16   4      468.62      384.64     46.17 o 
  -1  16   4     5435.45     5280.67    181.45 o 
   0  16   4      805.46      911.65     62.63 o 
   1  16   4     5345.15     5534.25    179.99 o 
   2  16   4      456.93      416.53     42.46 o 
   3  16   4     2143.98     2009.68    104.24 o 
   4  16   4     1246.97     1182.96     87.80 o 
  -3  17   4     1212.22     1208.02     97.44 o 
  -2  17   4      134.23      126.03     51.43 o 
  -1  17   4      285.83      333.86     47.23 o 
   0  17   4      793.16      733.17     60.90 o 
   1  17   4      304.42      317.74     54.57 o 
   2  17   4      135.20      173.16     51.11 o 
   3  17   4     1255.50     1204.50    107.50 o 
  -1  18   4     1658.39     1535.49     97.02 o 
   0  18   4      517.86      524.20     60.86 o 
   1  18   4     1682.35     1681.51    122.85 o 
   1   0   5    15277.43    15832.85    105.75 o 
   2   0   5      353.76      376.50     11.27 o 
   3   0   5     1879.73     1867.16     35.29 o 
   4   0   5       53.67       74.01     10.65 o 
   5   0   5     1535.75     1550.16     37.06 o 
   6   0   5     1182.51     1062.52     37.17 o 
   7   0   5     1990.94     2009.47     96.47 o 
   8   0   5      317.27      438.24     52.06 o 
  -8   1   5      130.09      240.19     41.34 o 
  -7   1   5     9925.86     9925.34    263.37 o 
  -6   1   5      229.46      229.79     25.08 o 
  -5   1   5     5382.33     5410.62     84.14 o 
  -4   1   5      443.48      460.11     16.68 o 
  -3   1   5    24550.07    24432.11    290.01 o 
  -2   1   5      965.97     1008.82     17.83 o 
  -1   1   5      573.27      592.74     12.82 o 
   0   1   5      142.19      170.59      9.76 o 
   1   1   5      499.09      539.67     12.86 o 
   2   1   5     1013.91     1019.22     22.25 o 
   3   1   5    24653.71    24165.09    278.37 o 
   4   1   5      480.23      537.70     22.35 o 
   5   1   5     5503.90     5594.94     94.52 o 
   6   1   5      214.85      231.77     18.22 o 
   7   1   5     9999.23     9950.00    264.39 o 
   8   1   5      143.22      204.29     46.17 o 
  -8   2   5       12.22       89.42     69.90 o 
  -7   2   5     2676.02     2764.69    101.05 o 
  -6   2   5      333.02      341.41     29.36 o 
  -5   2   5     2259.31     2203.59     56.00 o 
  -4   2   5      180.07      205.67     11.29 o 
  -3   2   5     2044.20     2057.00     48.93 o 
  -2   2   5     2100.09     2186.28     29.04 o 
  -1   2   5     3121.10     3202.29     34.86 o 
   0   2   5     3860.86     3905.07     30.43 o 
   1   2   5     3235.42     3299.39     51.55 o 
   2   2   5     2151.30     2230.92     33.20 o 
   3   2   5     2033.88     2090.20     43.26 o 
   4   2   5      182.59      239.21     32.82 o 
   5   2   5     2188.88     2210.12     62.67 o 
   6   2   5      330.35      350.19     26.26 o 
   7   2   5     2810.13     2799.01    100.53 o 
   8   2   5       10.48       15.95     30.95 o 
  -8   3   5      293.75      348.66     41.52 o 
  -7   3   5     8123.02     8221.51    223.61 o 
  -6   3   5      140.05      171.44     26.07 o 
  -5   3   5     9768.83     9656.22    135.77 o 
  -4   3   5       74.42       95.16     12.44 o 
  -3   3   5     4756.46     4654.47     56.17 o 
  -2   3   5      520.61      495.77     11.82 o 
  -1   3   5     2103.44     2092.50     39.92 o 
   0   3   5     2180.47     2249.25     26.20 o 
   1   3   5     1952.36     2093.93     57.35 o 
   2   3   5      468.16      398.01     19.84 o 
   3   3   5     4952.34     4845.32     80.95 o 
   4   3   5       92.11      134.26     15.91 o 
   5   3   5     9816.09     9888.85    204.61 o 
   6   3   5      138.02      232.97     36.22 o 
   7   3   5     8097.16     8072.80    191.97 o 
   8   3   5      288.78      256.08     47.52 o 
  -8   4   5       87.87      106.07     46.04 o 
  -7   4   5     2459.79     2504.50     94.81 o 
  -6   4   5      453.59      482.10     27.79 o 
  -5   4   5     2973.66     2938.88     53.17 o 
  -4   4   5      118.81      119.85      7.93 o 
  -3   4   5     1831.19     1743.17     40.00 o 
  -2   4   5        3.56       35.13     13.20 o 
  -1   4   5     1674.13     1736.58     21.85 o 
   0   4   5       11.04       35.40      7.88 o 
   1   4   5     1650.11     1790.70     51.63 o 
   2   4   5        0.94       15.86      9.84 o 
   3   4   5     1823.26     1795.92     41.81 o 
   4   4   5      129.08      165.11     27.76 o 
   5   4   5     2851.40     2963.17     87.63 o 
   6   4   5      430.08      423.11     36.90 o 
   7   4   5     2618.41     2652.46     87.24 o 
   8   4   5       93.49      180.73     38.39 o 
  -8   5   5      220.99      267.13     45.90 o 
  -7   5   5     4723.46     4723.24    165.08 o 
  -6   5   5     1209.49     1224.69     44.65 o 
  -5   5   5    21406.76    21280.77    337.01 o 
  -4   5   5      675.37      684.46     21.16 o 
  -3   5   5      244.04      244.76     14.45 o 
  -2   5   5     3277.11     3288.16     36.08 o 
  -1   5   5     1572.14     1615.43     27.21 o 
   0   5   5     2070.76     2148.74     36.43 o 
   1   5   5     1544.69     1636.80     33.51 o 
   2   5   5     3188.04     3155.97     55.80 o 
   3   5   5      185.99      204.22     25.52 o 
   4   5   5      752.62      783.78     37.12 o 
   5   5   5    21218.57    21084.91    444.90 o 
   6   5   5     1189.74     1240.36     57.58 o 
   7   5   5     4601.61     4650.30    132.22 o 
   8   5   5      214.82      251.54     47.35 o 
  -8   6   5      400.75      393.62     51.02 o 
  -7   6   5     1355.78     1430.19     67.01 o 
  -6   6   5      137.23      173.87     36.50 o 
  -5   6   5     3066.02     3036.56     68.23 o 
  -4   6   5      414.59      398.46     17.13 o 
  -3   6   5      728.81      734.80     14.59 o 
  -2   6   5      340.84      290.33     20.68 o 
  -1   6   5     1555.76     1511.95     32.84 o 
   0   6   5     1705.90     1690.83     29.49 o 
   1   6   5     1513.08     1533.20     32.32 o 
   2   6   5      316.94      317.94     19.90 o 
   3   6   5      753.98      790.27     32.92 o 
   4   6   5      405.46      430.86     31.82 o 
   5   6   5     3237.40     3052.74     91.42 o 
   6   6   5      155.42      263.24     32.74 o 
   7   6   5     1271.11     1268.51     63.28 o 
   8   6   5      389.92      342.29     56.94 o 
  -8   7   5      157.96      136.80     47.09 o 
  -7   7   5     4369.87     4344.52    143.48 o 
  -6   7   5      906.54      912.81     46.56 o 
  -5   7   5     9339.38     9477.25    197.95 o 
  -4   7   5      311.42      333.93     21.84 o 
  -3   7   5     3453.29     3393.28     56.40 o 
  -2   7   5     3333.84     3414.46     58.07 o 
  -1   7   5     2457.83     2489.84     50.72 o 
   0   7   5      653.35      686.65     20.15 o 
   1   7   5     2516.50     2405.39     40.18 o 
   2   7   5     3417.07     3417.74     77.78 o 
   3   7   5     3365.26     3137.49     80.45 o 
   4   7   5      298.80      334.37     38.10 o 
   5   7   5     9445.68     9402.43    220.05 o 
   6   7   5      903.46      952.57    112.02 o 
   7   7   5     4418.85     4554.75    132.31 o 
   8   7   5      150.70      147.47     44.16 o 
  -8   8   5      979.19      913.70    145.62 o 
  -7   8   5     1701.48     1770.32     88.50 o 
  -6   8   5     1541.67     1471.00     59.68 o 
  -5   8   5     1329.91     1386.68     52.05 o 
  -4   8   5      715.58      672.11     33.07 o 
  -3   8   5     1593.13     1601.80     43.67 o 
  -2   8   5      978.41      970.79     28.68 o 
  -1   8   5     5225.02     5131.36     90.33 o 
   0   8   5     1539.75     1641.66     34.76 o 
   1   8   5     5140.88     5117.41     94.96 o 
   2   8   5      955.53     1008.28     32.35 o 
   3   8   5     1709.23     1836.72     79.23 o 
   4   8   5      693.71      686.07     43.00 o 
   5   8   5     1359.68     1399.95     63.85 o 
   6   8   5     1586.96     1571.26     76.68 o 
   7   8   5     1575.86     1589.17     87.37 o 
   8   8   5      968.46      879.78     82.74 o 
  -7   9   5     4111.41     3938.18    151.55 o 
  -6   9   5      192.76      230.39     39.65 o 
  -5   9   5     1527.97     1581.57     75.77 o 
  -4   9   5     6466.41     6217.43    128.28 o 
  -3   9   5     8967.32     8811.02    142.90 o 
  -2   9   5     1582.57     1496.43     57.50 o 
  -1   9   5     3291.36     3220.55     59.30 o 
   0   9   5     2273.94     2219.96     49.13 o 
   1   9   5     3262.63     3312.66     76.13 o 
   2   9   5     1617.35     1666.02     47.31 o 
   3   9   5     9064.55     8992.11    208.88 o 
   4   9   5     6380.95     6135.34    162.31 o 
   5   9   5     1577.17     1602.49     73.18 o 
   6   9   5      234.35      323.95     39.77 o 
   7   9   5     4191.16     4082.59    144.17 o 
  -7  10   5      985.16     1063.62     81.22 o 
  -6  10   5      289.26      274.33     43.09 o 
  -5  10   5      753.72      762.95     51.03 o 
  -4  10   5      351.15      315.88     27.33 o 
  -3  10   5      980.39     1012.69     31.50 o 
  -2  10   5      858.76      813.95     37.99 o 
  -1  10   5     1111.28     1070.68     33.41 o 
   0  10   5      308.25      313.82     20.06 o 
   1  10   5     1154.94     1220.66     44.62 o 
   2  10   5      841.28      797.56     37.54 o 
   3  10   5      968.54      890.49     60.26 o 
   4  10   5      345.70      344.16     53.03 o 
   5  10   5      691.34      668.35     54.11 o 
   6  10   5      283.04      330.71     44.91 o 
   7  10   5      935.84     1005.68     86.73 o 
  -7  11   5     4103.29     4184.16    161.56 o 
  -6  11   5      121.64      128.05     36.92 o 
  -5  11   5      706.90      768.56     54.18 o 
  -4  11   5     3819.33     3765.98    120.06 o 
  -3  11   5     5200.66     5117.21     92.20 o 
  -2  11   5      391.30      451.81     31.80 o 
  -1  11   5     2193.25     2244.59     62.69 o 
   0  11   5     3558.48     3673.37     97.28 o 
   1  11   5     2134.70     2216.93     75.51 o 
   2  11   5      347.41      334.41     30.68 o 
   3  11   5     5185.71     5232.12    147.32 o 
   4  11   5     3833.86     3803.66    118.18 o 
   5  11   5      665.32      730.85     59.03 o 
   6  11   5      133.94      120.98     43.29 o 
   7  11   5     4098.93     3932.84    157.01 o 
  -6  12   5      656.68      666.19     61.54 o 
  -5  12   5      537.59      583.19     57.59 o 
  -4  12   5       54.89      106.74     34.65 o 
  -3  12   5     3133.76     3155.36     88.54 o 
  -2  12   5     1059.10     1056.16     38.90 o 
  -1  12   5      488.17      495.98     32.33 o 
   0  12   5       65.99      112.91     46.73 o 
   1  12   5      514.55      495.15     37.85 o 
   2  12   5     1120.76     1152.29     52.65 o 
   3  12   5     3023.99     2974.39    108.18 o 
   4  12   5       62.32      108.85     31.00 o 
   5  12   5      519.56      543.00     54.69 o 
   6  12   5      618.34      548.50     58.35 o 
  -6  13   5     1072.64     1158.04     83.53 o 
  -5  13   5     2687.06     2590.66    118.94 o 
  -4  13   5      344.61      406.77     58.57 o 
  -3  13   5      520.96      523.50     39.81 o 
  -2  13   5     1159.86     1192.85     62.14 o 
  -1  13   5       21.00       86.48     22.34 o 
   0  13   5     4276.22     4287.84    114.27 o 
   1  13   5       34.31       64.87     36.38 o 
   2  13   5     1135.10     1143.80     52.16 o 
   3  13   5      551.00      586.35     47.93 o 
   4  13   5      390.51      409.39     45.48 o 
   5  13   5     2674.66     2772.73    119.85 o 
   6  13   5     1046.84     1080.06     94.27 o 
  -5  14   5      458.97      507.92     59.31 o 
  -4  14   5      504.19      487.09     48.81 o 
  -3  14   5     1724.78     1719.20     68.77 o 
  -2  14   5      373.46      386.79     42.84 o 
  -1  14   5      113.31      169.12     44.99 o 
   0  14   5     1111.66     1214.70     55.69 o 
   1  14   5       92.97      171.10     29.98 o 
   2  14   5      351.20      329.93     35.68 o 
   3  14   5     1696.69     1704.01     85.87 o 
   4  14   5      547.34      494.54     53.62 o 
   5  14   5      482.01      478.84     57.60 o 
  -5  15   5     4215.65     4304.55    187.69 o 
  -4  15   5       24.90       -5.68     33.06 o 
  -3  15   5      466.30      502.89     64.57 o 
  -2  15   5     3115.16     3089.16    118.68 o 
  -1  15   5     1067.12     1064.60     66.49 o 
   0  15   5     1277.31     1246.63     70.85 o 
   1  15   5     1126.34     1112.42     58.93 o 
   2  15   5     3110.01     2867.57     96.12 o 
   3  15   5      462.45      450.77     53.75 o 
   4  15   5       42.32       36.68     44.40 o 
   5  15   5     4228.77     3943.04    192.38 o 
  -4  16   5      385.32      402.35     61.35 o 
  -3  16   5       55.77      157.70     67.10 o 
  -2  16   5      450.08      486.82     51.96 o 
  -1  16   5     1107.63     1162.10     78.33 o 
   0  16   5      674.17      690.85     60.95 o 
   1  16   5     1118.32     1164.50     73.41 o 
   2  16   5      403.81      374.49     53.40 o 
   3  16   5       72.44      141.71     48.19 o 
   4  16   5      385.04      338.08     66.77 o 
  -3  17   5      893.58      932.69     84.24 o 
  -2  17   5     1654.35     1622.23    100.27 o 
  -1  17   5      182.98      222.49     44.43 o 
   0  17   5      148.63      164.57     42.64 o 
   1  17   5      195.53      250.45     46.55 o 
   2  17   5     1683.86     1766.50    118.92 o 
   3  17   5      854.54      938.28    165.65 o 
  -1  18   5      913.58      832.30     73.79 o 
   0  18   5       54.16       67.51     49.28 o 
   1  18   5      910.87      893.93     82.66 o 
   0   0   6      756.09      861.25     29.62 o 
   1   0   6     8778.80     8331.90     68.18 o 
   2   0   6       41.77       75.13      9.66 o 
   3   0   6    33087.46    30856.84   1433.23 o 
   4   0   6     6854.11     6863.07     97.83 o 
   5   0   6      340.55      411.91     21.28 o 
   6   0   6      130.94      142.35     20.12 o 
   7   0   6     3467.22     3425.64    111.85 o 
   8   0   6        0.93       19.89     29.27 o 
  -8   1   6       34.22       79.69     33.08 o 
  -7   1   6     1211.60     1216.63     62.76 o 
  -6   1   6     1673.00     1561.60     46.57 o 
  -5   1   6    12652.42    12688.61    183.82 o 
  -4   1   6     3478.41     3539.06     58.26 o 
  -3   1   6    83442.18    81537.66   1207.52 o 
  -2   1   6     1947.71     1949.65     29.13 o 
  -1   1   6    31640.51    30839.40    185.59 o 
   0   1   6     4645.90     4606.58     50.32 o 
   1   1   6    33226.21    31676.23    368.18 o 
   2   1   6     1873.89     1943.55     27.84 o 
   3   1   6    83164.52    81553.10    966.23 o 
   4   1   6     3432.09     3186.57    103.31 o 
   5   1   6    12701.05    12788.74    198.73 o 
   6   1   6     1690.27     1684.73     47.35 o 
   7   1   6     1195.98     1160.36     70.69 o 
   8   1   6       32.70       46.53     32.85 o 
  -8   2   6      228.30      294.53     43.60 o 
  -7   2   6     1104.21     1120.81     61.76 o 
  -6   2   6      591.66      574.43     36.05 o 
  -5   2   6     2738.29     2593.97     51.22 o 
  -4   2   6      924.30      943.47     23.93 o 
  -3   2   6    12065.33    12116.62    153.64 o 
  -2   2   6     4808.49     4930.21     61.30 o 
  -1   2   6    34071.91    34375.90    307.77 o 
   0   2   6      568.34      635.36     23.79 o 
   1   2   6    32656.14    31914.44    362.38 o 
   2   2   6     4717.28     4743.16     69.87 o 
   3   2   6    12032.15    12160.29    157.25 o 
   4   2   6      849.76      889.79     41.78 o 
   5   2   6     2869.28     2852.37     69.14 o 
   6   2   6      630.45      595.50     30.11 o 
   7   2   6     1097.49     1103.84     51.88 o 
   8   2   6      252.04      271.59     38.75 o 
  -8   3   6       57.63      136.16     43.48 o 
  -7   3   6     5421.14     5595.07    162.84 o 
  -6   3   6      788.76      813.63     40.01 o 
  -5   3   6     8226.36     8213.44    138.21 o 
  -4   3   6     1293.71     1261.52     24.95 o 
  -3   3   6    14699.42    14922.31    180.62 o 
  -2   3   6     1323.71     1274.25     29.64 o 
  -1   3   6   108509.13   102511.03   1162.67 o 
   0   3   6     5453.00     5340.78     52.69 o 
   1   3   6   110945.71    98773.38   2856.23 o 
   2   3   6     1464.06     1450.64     30.32 o 
   3   3   6    14232.54    14291.38    213.43 o 
   4   3   6     1314.09     1242.52     38.30 o 
   5   3   6     8282.96     8427.91    161.79 o 
   6   3   6      718.58      785.94     36.68 o 
   7   3   6     5414.57     5269.77    139.54 o 
   8   3   6       59.76       88.30     38.84 o 
  -8   4   6      409.44      441.87     72.68 o 
  -7   4   6       87.04       88.37     39.18 o 
  -6   4   6      735.48      710.44     39.86 o 
  -5   4   6     5700.59     5685.61     90.06 o 
  -4   4   6     1476.60     1508.43     26.70 o 
  -3   4   6     2201.97     2215.14     33.93 o 
  -2   4   6      248.29      240.31     15.56 o 
  -1   4   6    16314.25    16726.78    168.22 o 
   0   4   6     8610.44     8547.25     89.26 o 
   1   4   6    16465.80    16992.92    195.57 o 
   2   4   6      255.27      242.59     15.16 o 
   3   4   6     1961.86     1908.52     54.54 o 
   4   4   6     1437.41     1488.56     46.20 o 
   5   4   6     5967.25     5904.31    144.01 o 
   6   4   6      779.97      832.16     45.64 o 
   7   4   6       58.80       75.57     24.26 o 
   8   4   6      413.82      443.34     47.21 o 
  -8   5   6      359.86      294.47     52.50 o 
  -7   5   6     4649.26     4737.65    172.36 o 
  -6   5   6      126.04      157.37     22.03 o 
  -5   5   6    12887.85    12988.74    215.14 o 
  -4   5   6      223.02      206.61     11.46 o 
  -3   5   6     4794.32     4960.43     60.29 o 
  -2   5   6     2922.74     2900.41     40.90 o 
  -1   5   6    75763.90    73459.07    716.01 o 
   0   5   6     3069.23     3203.73     46.59 o 
   1   5   6    75795.13    73764.13    928.54 o 
   2   5   6     3030.41     3044.59     52.25 o 
   3   5   6     4948.90     5016.34    107.69 o 
   4   5   6      230.45      220.28     24.55 o 
   5   5   6    12678.31    12624.95    286.20 o 
   6   5   6      106.07      115.44     32.55 o 
   7   5   6     4644.79     4704.04    118.01 o 
   8   5   6      365.62      476.62     53.36 o 
  -8   6   6      701.79      756.74    173.34 o 
  -7   6   6       83.95       74.71     28.79 o 
  -6   6   6      110.35      159.66     30.20 o 
  -5   6   6    10074.21     9841.60    218.34 o 
  -4   6   6      194.94      208.90     14.33 o 
  -3   6   6     2092.04     2068.38     30.59 o 
  -2   6   6      213.85      257.27     18.30 o 
  -1   6   6    16729.24    17171.30    232.51 o 
   0   6   6     3426.49     3552.94     50.34 o 
   1   6   6    17233.78    17480.39    239.79 o 
   2   6   6      253.80      283.25     18.44 o 
   3   6   6     2386.93     2519.83     57.98 o 
   4   6   6      209.51      265.61     26.92 o 
   5   6   6     9731.74     9720.43    224.29 o 
   6   6   6      128.00      105.00     26.98 o 
   7   6   6       69.43       98.95     34.04 o 
   8   6   6      667.40      558.47     58.70 o 
  -8   7   6      348.85      423.10    108.29 o 
  -7   7   6     1604.51     1673.98     84.24 o 
  -6   7   6      326.30      292.05     34.24 o 
  -5   7   6    11098.99    11113.42    232.93 o 
  -4   7   6      379.22      387.44     34.77 o 
  -3   7   6    25378.18    25567.62    317.07 o 
  -2   7   6     7159.48     7285.52    108.30 o 
  -1   7   6    32407.81    32266.73    394.98 o 
   0   7   6      297.41      327.41     16.62 o 
   1   7   6    31485.50    32005.06    417.89 o 
   2   7   6     7042.89     7157.90    142.63 o 
   3   7   6    25456.15    25550.41    470.99 o 
   4   7   6      321.80      360.98     43.65 o 
   5   7   6    11076.85    10967.62    253.11 o 
   6   7   6      368.46      326.33     42.93 o 
   7   7   6     1542.96     1598.26     78.36 o 
   8   7   6      356.25      224.41     63.61 o 
  -7   8   6      722.55      693.86     53.64 o 
  -6   8   6      733.79      721.28     43.87 o 
  -5   8   6     2463.12     2443.34     73.90 o 
  -4   8   6      405.82      418.24     25.20 o 
  -3   8   6     3494.77     3535.84     61.89 o 
  -2   8   6      827.02      827.88     28.49 o 
  -1   8   6     8064.47     8265.45    142.00 o 
   0   8   6      126.07      171.70     22.97 o 
   1   8   6     8533.07     8733.38    146.65 o 
   2   8   6      803.46      805.43     41.54 o 
   3   8   6     3481.26     3640.92     95.69 o 
   4   8   6      463.28      451.06     33.83 o 
   5   8   6     2353.71     2368.81     84.28 o 
   6   8   6      722.16      688.70     48.26 o 
   7   8   6      732.33      644.28     58.59 o 
  -7   9   6      472.65      572.79     55.31 o 
  -6   9   6     1141.93     1100.62     67.15 o 
  -5   9   6     5563.21     5595.75    135.66 o 
  -4   9   6      305.16      366.52     26.57 o 
  -3   9   6    31513.34    31688.34    432.47 o 
  -2   9   6     1122.25     1120.85     30.73 o 
  -1   9   6    11153.63    11503.97    173.77 o 
   0   9   6       86.92      145.47     18.30 o 
   1   9   6    10821.67    11226.15    199.24 o 
   2   9   6     1140.14     1116.41     50.14 o 
   3   9   6    31700.90    31026.60    647.35 o 
   4   9   6      298.54      274.95     34.46 o 
   5   9   6     5676.65     5562.20    157.81 o 
   6   9   6     1164.37     1205.70     59.87 o 
   7   9   6      498.12      508.88     53.25 o 
  -7  10   6      680.11      676.32     65.27 o 
  -6  10   6     1426.56     1446.45     80.87 o 
  -5  10   6      391.07      462.48     47.26 o 
  -4  10   6     1294.63     1345.50     50.91 o 
  -3  10   6     6122.97     6133.82    111.91 o 
  -2  10   6     1259.27     1369.87     40.37 o 
  -1  10   6     5948.33     5777.25    100.88 o 
   0  10   6      364.42      449.19     32.86 o 
   1  10   6     5630.09     5350.09    119.18 o 
   2  10   6     1196.19     1159.49     44.99 o 
   3  10   6     6017.57     6227.83    159.65 o 
   4  10   6     1331.29     1316.91     64.77 o 
   5  10   6      482.87      639.63     72.10 o 
   6  10   6     1382.24     1481.61     74.43 o 
   7  10   6      701.87      790.94    271.54 o 
  -7  11   6      996.62     1098.74     98.63 o 
  -6  11   6      990.93     1016.25     67.60 o 
  -5  11   6     3496.18     3544.91    126.31 o 
  -4  11   6      612.51      618.11     48.74 o 
  -3  11   6    13099.13    12580.20    293.06 o 
  -2  11   6      107.47      147.87     24.33 o 
  -1  11   6    10677.01    10874.85    186.24 o 
   0  11   6     3673.99     3607.21     95.03 o 
   1  11   6    10731.65    10855.15    220.71 o 
   2  11   6      127.12      204.54     26.90 o 
   3  11   6    13080.27    13092.34    316.92 o 
   4  11   6      615.04      697.15     50.84 o 
   5  11   6     3499.86     3631.66    143.73 o 
   6  11   6     1005.68      988.07     78.10 o 
   7  11   6     1036.42     1198.52    257.33 o 
  -6  12   6      388.16      468.09     68.91 o 
  -5  12   6      661.36      614.39     59.95 o 
  -4  12   6      167.42      224.20     43.97 o 
  -3  12   6     2514.42     2456.50     71.27 o 
  -2  12   6      995.93     1009.27     43.58 o 
  -1  12   6     5035.48     5014.42     99.57 o 
   0  12   6       41.10      120.92     38.75 o 
   1  12   6     4837.47     4824.59    122.67 o 
   2  12   6     1017.46      982.07     45.68 o 
   3  12   6     2521.97     2602.52     93.34 o 
   4  12   6      146.86      236.68     39.25 o 
   5  12   6      715.02      771.32     56.91 o 
   6  12   6      385.03      450.43     58.10 o 
  -6  13   6      156.36      258.00     51.24 o 
  -5  13   6     2364.44     2532.09    108.57 o 
  -4  13   6      862.60      870.25     56.55 o 
  -3  13   6     2834.95     2798.73     87.05 o 
  -2  13   6      267.63      291.09     29.74 o 
  -1  13   6    15704.02    15905.20    383.65 o 
   0  13   6     2853.09     2968.16     86.15 o 
   1  13   6    15855.22    16300.27    343.54 o 
   2  13   6      243.82      294.95     47.32 o 
   3  13   6     2721.45     2768.50    103.55 o 
   4  13   6      899.95      950.75     79.18 o 
   5  13   6     2358.69     2223.14    108.86 o 
   6  13   6      134.00      200.37     59.85 o 
  -5  14   6      910.78      938.38    104.45 o 
  -4  14   6      877.96      899.66     64.44 o 
  -3  14   6      693.97      659.67     44.54 o 
  -2  14   6      489.30      533.31     45.63 o 
  -1  14   6     1595.37     1631.87     78.15 o 
   0  14   6      699.30      678.44     42.53 o 
   1  14   6     1659.80     1671.76     67.72 o 
   2  14   6      544.24      573.82     40.95 o 
   3  14   6      691.63      694.96     54.29 o 
   4  14   6      820.77      942.67     67.21 o 
   5  14   6      919.14      945.25     78.73 o 
  -4  15   6      486.58      473.32     62.99 o 
  -3  15   6     1741.37     1728.85    111.06 o 
  -2  15   6      280.82      342.88     45.55 o 
  -1  15   6     7342.32     7315.72    221.81 o 
   0  15   6       17.79       26.17     23.93 o 
   1  15   6     7279.41     7127.01    191.07 o 
   2  15   6      272.49      373.57     40.52 o 
   3  15   6     1799.37     1908.42    108.92 o 
   4  15   6      507.29      369.71     60.48 o 
  -4  16   6      653.99      606.38     75.47 o 
  -3  16   6      398.51      504.60     65.98 o 
  -2  16   6      258.98      290.99     47.91 o 
  -1  16   6      808.96      882.11     64.72 o 
   0  16   6      242.45      241.15     38.82 o 
   1  16   6      866.66      863.98     60.59 o 
   2  16   6      277.07      359.21     58.70 o 
   3  16   6      415.85      451.18     80.98 o 
   4  16   6      668.26      700.93     93.32 o 
  -2  17   6      540.14      573.75     69.53 o 
  -1  17   6     2026.54     1948.83    121.33 o 
   0  17   6      556.88      592.80     57.78 o 
   1  17   6     2043.71     2028.23    103.07 o 
   2  17   6      549.41      616.51     78.51 o 
   0  18   6      236.64      229.21     52.85 o 
   1   0   7     2526.85     2515.17     25.79 o 
   2   0   7        7.72       28.43      7.78 o 
   3   0   7    11111.33    10894.76    132.53 o 
   4   0   7    10963.04    10736.67    168.10 o 
   5   0   7      938.00      976.41     33.17 o 
   6   0   7     2940.21     2803.57     71.50 o 
   7   0   7    11159.59    11098.49    289.24 o 
   8   0   7        7.87       67.86     30.62 o 
  -8   1   7      308.61      325.94     44.76 o 
  -7   1   7      495.89      620.60     48.30 o 
  -6   1   7     1016.66     1036.34     40.87 o 
  -5   1   7     1494.59     1423.83     35.14 o 
  -4   1   7     2119.31     2019.02     43.83 o 
  -3   1   7      238.16      206.40     16.81 o 
  -2   1   7      541.86      543.62     12.43 o 
  -1   1   7     1436.51     1393.62     23.47 o 
   0   1   7      253.40      250.44      6.67 o 
   1   1   7     1410.31     1380.44     29.87 o 
   2   1   7      546.97      561.38     14.83 o 
   3   1   7      213.41      212.75     18.67 o 
   4   1   7     2114.22     2065.84     43.94 o 
   5   1   7     1409.44     1428.20     44.45 o 
   6   1   7      902.45      862.49     34.57 o 
   7   1   7      534.91      582.94     48.13 o 
   8   1   7      321.46      334.99     41.24 o 
  -8   2   7      631.71      643.14     56.05 o 
  -7   2   7     7130.37     7023.42    195.74 o 
  -6   2   7     3140.73     3099.26     91.43 o 
  -5   2   7     6320.25     6274.09     97.78 o 
  -4   2   7     3056.64     3016.12     57.64 o 
  -3   2   7     9047.67     9137.54    120.29 o 
  -2   2   7     1146.86     1147.87     22.56 o 
  -1   2   7     1351.27     1351.68     21.23 o 
   0   2   7      651.68      623.49     12.09 o 
   1   2   7     1365.18     1350.76     26.58 o 
   2   2   7     1212.76     1215.99     33.95 o 
   3   2   7     9131.79     9081.63    123.50 o 
   4   2   7     3223.19     3194.16     59.43 o 
   5   2   7     6117.66     5996.21    110.53 o 
   6   2   7     3142.09     3063.24     87.07 o 
   7   2   7     7218.12     7268.67    184.55 o 
   8   2   7      605.68      611.45     53.61 o 
  -8   3   7      371.64      379.69     57.21 o 
  -7   3   7     1111.78     1199.17     54.51 o 
  -6   3   7     3585.50     3428.46     88.94 o 
  -5   3   7      439.43      428.83     24.39 o 
  -4   3   7      767.56      782.41     23.66 o 
  -3   3   7     1636.63     1722.93     34.11 o 
  -2   3   7     1028.76     1043.15     21.23 o 
  -1   3   7      891.39      916.78     18.91 o 
   0   3   7      165.16      170.94     17.72 o 
   1   3   7      927.99      926.65     27.41 o 
   2   3   7     1050.70      967.88     29.71 o 
   3   3   7     1622.75     1655.98     37.86 o 
   4   3   7      837.97      857.00     30.58 o 
   5   3   7      409.02      441.87     34.23 o 
   6   3   7     3473.86     3380.75     86.27 o 
   7   3   7     1167.52     1197.91     88.38 o 
   8   3   7      388.02      468.43     53.39 o 
  -8   4   7     3981.63     3887.90    159.07 o 
  -7   4   7     3109.32     3172.28     98.85 o 
  -6   4   7     2017.97     1941.05     63.84 o 
  -5   4   7    13971.60    14209.53    228.31 o 
  -4   4   7      590.10      624.72     19.85 o 
  -3   4   7     2719.63     2768.56     44.46 o 
  -2   4   7     2460.86     2370.19     35.80 o 
  -1   4   7     1211.64     1246.03     22.45 o 
   0   4   7       18.67       26.06      8.43 o 
   1   4   7     1210.82     1236.09     26.88 o 
   2   4   7     2411.64     2466.24     38.18 o 
   3   4   7     2898.78     2893.89     52.20 o 
   4   4   7      710.73      768.66     48.04 o 
   5   4   7    14162.11    14155.54    267.97 o 
   6   4   7     2044.21     2106.84     65.28 o 
   7   4   7     3175.01     3302.10     96.74 o 
   8   4   7     3929.39     3777.25    143.08 o 
  -8   5   7      422.55      418.18     76.54 o 
  -7   5   7     1182.03     1169.04     66.18 o 
  -6   5   7     1350.23     1278.67     53.17 o 
  -5   5   7      152.06      197.74     17.55 o 
  -4   5   7      219.00      219.14     18.17 o 
  -3   5   7      839.91      869.87     20.27 o 
  -2   5   7      444.78      437.23     15.30 o 
  -1   5   7     1332.42     1334.98     38.32 o 
   0   5   7     1043.59     1097.75     29.35 o 
   1   5   7     1264.25     1301.81     32.30 o 
   2   5   7      425.35      438.53     18.21 o 
   3   5   7      868.86      925.26     37.92 o 
   4   5   7      250.19      271.76     22.35 o 
   5   5   7      149.03      242.39     29.66 o 
   6   5   7     1420.38     1467.59     57.18 o 
   7   5   7     1196.36     1327.25     58.83 o 
   8   5   7      417.66      433.94     53.28 o 
  -8   6   7     2777.33     2587.00    191.67 o 
  -7   6   7     2663.67     2627.06    129.50 o 
  -6   6   7      930.65      928.56     55.93 o 
  -5   6   7    11510.77    11388.06    227.18 o 
  -4   6   7     1151.03     1070.94     23.04 o 
  -3   6   7     1603.78     1596.48     29.02 o 
  -2   6   7     5684.81     5650.34     67.90 o 
  -1   6   7     1568.89     1619.14     31.50 o 
   0   6   7      140.61      176.23     13.06 o 
   1   6   7     1490.70     1516.04     45.15 o 
   2   6   7     5732.30     5819.27     97.99 o 
   3   6   7     1713.20     1714.32     52.91 o 
   4   6   7     1131.61     1062.78     42.08 o 
   5   6   7    11570.22    11443.98    254.27 o 
   6   6   7      932.24      917.56     73.69 o 
   7   6   7     2661.43     2677.81     90.95 o 
   8   6   7     2782.09     2722.19    172.36 o 
  -8   7   7      843.49     1008.93    124.08 o 
  -7   7   7      997.33     1084.97     57.37 o 
  -6   7   7     1540.98     1538.92     60.26 o 
  -5   7   7      482.45      577.24     39.54 o 
  -4   7   7      443.71      455.79     24.67 o 
  -3   7   7      185.54      207.37     17.52 o 
  -2   7   7     1979.66     1943.02     41.87 o 
  -1   7   7     2307.47     2283.02     35.39 o 
   0   7   7     1079.87     1083.64     31.19 o 
   1   7   7     2201.55     2238.62     49.28 o 
   2   7   7     1940.15     1990.52     50.66 o 
   3   7   7      186.14      229.55     22.63 o 
   4   7   7      430.45      443.80     33.13 o 
   5   7   7      471.94      531.17     57.36 o 
   6   7   7     1586.57     1511.79     67.64 o 
   7   7   7      979.32     1084.83     67.90 o 
   8   7   7      822.74      796.78     90.60 o 
  -7   8   7     5231.05     5313.91    178.02 o 
  -6   8   7      637.41      682.79     43.68 o 
  -5   8   7     3980.42     3984.55    106.96 o 
  -4   8   7     5499.34     5354.20    147.42 o 
  -3   8   7     6845.14     6863.31    105.18 o 
  -2   8   7     1997.02     2008.73     46.91 o 
  -1   8   7      165.07      196.26     10.90 o 
   0   8   7     1482.62     1510.49     33.18 o 
   1   8   7      153.84      181.43     27.35 o 
   2   8   7     1986.95     1948.02     62.98 o 
   3   8   7     6671.86     6649.37    151.35 o 
   4   8   7     5319.02     5274.05    144.77 o 
   5   8   7     3863.26     3874.15    116.97 o 
   6   8   7      657.80      598.33     45.88 o 
   7   8   7     5172.11     5093.08    204.24 o 
  -7   9   7       75.46       94.54     40.20 o 
  -6   9   7        2.36       18.65     24.30 o 
  -5   9   7      345.21      408.02     35.24 o 
  -4   9   7     1292.27     1225.07     41.89 o 
  -3   9   7      303.24      316.90     20.22 o 
  -2   9   7      348.68      365.93     21.35 o 
  -1   9   7      453.35      477.99     35.24 o 
   0   9   7     1046.40     1065.14     29.80 o 
   1   9   7      485.36      536.30     29.38 o 
   2   9   7      375.21      413.50     35.20 o 
   3   9   7      289.09      314.87     34.98 o 
   4   9   7     1240.64     1217.84     82.59 o 
   5   9   7      376.82      433.88     62.21 o 
   6   9   7        5.74       19.08     26.72 o 
   7   9   7       62.57      152.45     74.32 o 
  -7  10   7     4950.65     4817.79    188.48 o 
  -6  10   7      632.10      592.44     58.36 o 
  -5  10   7      949.57      926.21     47.21 o 
  -4  10   7     4866.26     4935.00    101.86 o 
  -3  10   7     3624.18     3660.44     72.89 o 
  -2  10   7       39.44       97.66     23.74 o 
  -1  10   7      465.53      515.17     39.32 o 
   0  10   7     5347.27     5281.20     91.84 o 
   1  10   7      503.57      559.43     50.56 o 
   2  10   7       27.69       48.10     28.28 o 
   3  10   7     3497.88     3519.79    111.88 o 
   4  10   7     4813.11     4798.77    139.36 o 
   5  10   7      938.36      983.65     56.66 o 
   6  10   7      614.10      713.41     54.51 o 
   7  10   7     4964.32     4775.16    215.21 o 
  -6  11   7      291.18      336.14     48.91 o 
  -5  11   7       64.77      139.35     36.13 o 
  -4  11   7      177.32      216.60     35.78 o 
  -3  11   7     1143.74     1098.28     35.55 o 
  -2  11   7     1709.78     1784.87     46.70 o 
  -1  11   7      967.26      978.81     36.00 o 
   0  11   7     1075.02     1232.10     52.18 o 
   1  11   7      991.70     1007.96     45.70 o 
   2  11   7     1755.74     1697.89     73.68 o 
   3  11   7     1189.03     1215.51     66.88 o 
   4  11   7      162.93      171.18     36.04 o 
   5  11   7       60.27      103.32     34.42 o 
   6  11   7      266.08      298.47     48.28 o 
  -6  12   7     1712.91     1771.58     94.85 o 
  -5  12   7     2395.84     2408.71    108.83 o 
  -4  12   7     1183.82     1186.08     64.63 o 
  -3  12   7      763.97      796.69     36.78 o 
  -2  12   7     1977.90     2053.97     57.47 o 
  -1  12   7     1362.30     1344.43     46.80 o 
   0  12   7     3727.87     3804.16    132.40 o 
   1  12   7     1394.39     1379.88     55.02 o 
   2  12   7     1922.72     1868.31     79.34 o 
   3  12   7      799.71      844.06     64.99 o 
   4  12   7     1283.10     1141.95     65.10 o 
   5  12   7     2517.36     2455.81    104.27 o 
   6  12   7     1702.42     1764.06    124.82 o 
  -5  13   7      107.69      146.77     52.56 o 
  -4  13   7       52.68       34.39     31.22 o 
  -3  13   7     1034.71     1119.73     54.58 o 
  -2  13   7      111.25      199.54     33.33 o 
  -1  13   7      750.27      742.80     48.69 o 
   0  13   7      119.84      208.97     31.07 o 
   1  13   7      784.78      781.60     46.77 o 
   2  13   7      107.19      183.03     34.96 o 
   3  13   7     1007.52     1002.47     65.03 o 
   4  13   7       55.11       42.78     30.72 o 
   5  13   7      117.46      173.28     47.96 o 
  -5  14   7     2140.83     2106.59    111.49 o 
  -4  14   7      273.43      278.86     46.20 o 
  -3  14   7     1211.44     1116.38     56.83 o 
  -2  14   7     2840.56     2724.17    107.63 o 
  -1  14   7      537.73      600.06     41.14 o 
   0  14   7      954.92      926.95     52.85 o 
   1  14   7      516.33      476.33     63.20 o 
   2  14   7     2821.05     2689.08     98.76 o 
   3  14   7     1246.19     1244.31     78.84 o 
   4  14   7      327.17      295.75     49.56 o 
   5  14   7     2174.61     2187.39    141.45 o 
  -4  15   7       41.60       59.84     41.36 o 
  -3  15   7      246.14      239.44     54.95 o 
  -2  15   7      256.60      347.26     43.37 o 
  -1  15   7      573.75      563.90     50.97 o 
   0  15   7      293.37      334.32     37.04 o 
   1  15   7      565.42      602.64     45.91 o 
   2  15   7      252.25      266.45     36.58 o 
   3  15   7      210.26      213.01     44.27 o 
   4  15   7       45.64       52.45     48.62 o 
  -3  16   7      847.78      896.30     81.83 o 
  -2  16   7     2108.54     2081.10    104.47 o 
  -1  16   7      134.76      152.54     40.67 o 
   0  16   7      578.47      531.05     52.64 o 
   1  16   7      127.10      115.77     38.27 o 
   2  16   7     2168.95     2120.51    102.05 o 
   3  16   7      851.14      879.02     85.55 o 
  -2  17   7      115.93      187.13     51.19 o 
  -1  17   7      643.44      628.19     64.94 o 
   0  17   7      130.09      180.80     52.53 o 
   1  17   7      625.89      585.53     60.34 o 
   2  17   7      116.30      148.09     74.03 o 
   0   0   8    23551.72    23502.16    291.67 o 
   1   0   8    33249.36    33426.46    279.81 o 
   2   0   8    12804.49    12541.17    162.47 o 
   3   0   8     8503.69     8637.29    111.28 o 
   4   0   8     6905.96     7198.02    156.72 o 
   5   0   8     2181.77     2228.79     50.20 o 
   6   0   8     3707.69     3623.41     88.38 o 
   7   0   8      725.66      662.35     50.85 o 
   8   0   8        1.49       34.89     30.74 o 
  -8   1   8      399.86      334.93     47.11 o 
  -7   1   8     2735.46     2646.34     91.51 o 
  -6   1   8     3882.41     3621.09    108.82 o 
  -5   1   8     1021.71      994.68     32.09 o 
  -4   1   8     2991.57     2888.23     72.38 o 
  -3   1   8     3689.75     3569.85     51.44 o 
  -2   1   8     3371.27     3330.67     39.61 o 
  -1   1   8    14132.00    13887.34    163.68 o 
   0   1   8    35344.08    34013.88    283.96 o 
   1   1   8    14613.00    14570.06    162.80 o 
   2   1   8     3251.66     3253.56     45.57 o 
   3   1   8     3572.66     3415.54     53.19 o 
   4   1   8     2975.03     2945.18     64.36 o 
   5   1   8     1134.81     1008.19     46.76 o 
   6   1   8     3877.51     3727.41     82.01 o 
   7   1   8     2704.47     2695.35    111.94 o 
   8   1   8      399.58      492.13     48.45 o 
  -8   2   8      243.85      294.08     42.74 o 
  -7   2   8     1083.35     1076.13     53.40 o 
  -6   2   8     3179.83     3029.97     75.02 o 
  -5   2   8    10018.03     9939.34    152.15 o 
  -4   2   8    11016.50    11096.24    151.93 o 
  -3   2   8    17487.32    16670.82    629.88 o 
  -2   2   8    14077.27    13704.83    133.91 o 
  -1   2   8    19544.72    19528.51    224.22 o 
   0   2   8    32844.64    32767.71    270.57 o 
   1   2   8    19321.95    19353.12    238.41 o 
   2   2   8    14068.20    13846.07    167.45 o 
   3   2   8    16607.72    16693.01    257.29 o 
   4   2   8    11565.73    11564.80    173.26 o 
   5   2   8    10434.55    10628.25    203.71 o 
   6   2   8     3101.20     3088.04     85.35 o 
   7   2   8     1176.50     1091.08     54.49 o 
   8   2   8      241.63      262.43     46.27 o 
  -8   3   8      197.11      302.60     61.56 o 
  -7   3   8      149.95      170.60     30.25 o 
  -6   3   8      235.17      281.76     32.14 o 
  -5   3   8     3961.03     3989.94     81.91 o 
  -4   3   8     7820.16     7894.75    112.48 o 
  -3   3   8     7133.34     6809.88    248.97 o 
  -2   3   8     6196.58     6032.25     77.46 o 
  -1   3   8     6417.87     6460.67     75.33 o 
   0   3   8     6905.86     6929.36     73.67 o 
   1   3   8     6345.80     6470.16    112.21 o 
   2   3   8     6322.54     6158.74     82.01 o 
   3   3   8     7412.24     7344.97    109.48 o 
   4   3   8     7797.65     7722.10    131.61 o 
   5   3   8     3938.98     3872.05     83.70 o 
   6   3   8      252.63      273.66     28.60 o 
   7   3   8      127.55      118.79     31.93 o 
   8   3   8      193.34      151.37     41.92 o 
  -8   4   8     1360.39     1354.79    120.63 o 
  -7   4   8     1812.33     1865.90     81.19 o 
  -6   4   8     1373.85     1338.27     49.86 o 
  -5   4   8     7596.08     7518.07    135.44 o 
  -4   4   8     6978.08     6933.61     98.35 o 
  -3   4   8    12016.43    12064.21    175.17 o 
  -2   4   8    17245.01    17520.49    203.96 o 
  -1   4   8    13594.25    13635.02    153.64 o 
   0   4   8    32392.21    33030.48    341.02 o 
   1   4   8    13649.00    13740.13    169.16 o 
   2   4   8    16751.79    16890.37    199.90 o 
   3   4   8    11728.76    11867.06    159.97 o 
   4   4   8     7027.13     7084.14    125.47 o 
   5   4   8     7671.36     7668.30    150.15 o 
   6   4   8     1381.44     1297.41     54.27 o 
   7   4   8     1831.08     1748.50     73.01 o 
   8   4   8     1349.77     1442.26     85.50 o 
  -8   5   8      584.14      512.17     90.00 o 
  -7   5   8      266.56      293.25     40.16 o 
  -6   5   8      560.38      526.68     34.36 o 
  -5   5   8     8469.38     8631.37    169.86 o 
  -4   5   8     3439.74     3295.53     56.15 o 
  -3   5   8     4737.25     4944.66     70.41 o 
  -2   5   8    21404.80    21697.79    259.35 o 
  -1   5   8     3685.22     3627.22     51.42 o 
   0   5   8        4.98       45.51     17.97 o 
   1   5   8     3844.49     4047.50    116.33 o 
   2   5   8    21712.95    22140.39    280.42 o 
   3   5   8     4636.40     4788.45     78.85 o 
   4   5   8     3259.87     3223.91     76.89 o 
   5   5   8     8425.82     8585.29    205.50 o 
   6   5   8      535.33      592.12     39.35 o 
   7   5   8      266.61      265.00     34.27 o 
   8   5   8      575.30      636.53     65.38 o 
  -8   6   8      771.10      756.09     87.22 o 
  -7   6   8     1812.31     1772.01     86.35 o 
  -6   6   8      944.57      926.12     58.05 o 
  -5   6   8     2065.98     2141.04     71.95 o 
  -4   6   8     5780.90     5629.29     88.43 o 
  -3   6   8    11478.88    11576.71    145.37 o 
  -2   6   8    20617.51    20697.25    235.95 o 
  -1   6   8    13397.09    13225.78    161.90 o 
   0   6   8     7682.74     7815.08    102.82 o 
   1   6   8    13429.98    13925.90    181.91 o 
   2   6   8    20826.11    21221.50    312.69 o 
   3   6   8    11859.72    11885.42    195.01 o 
   4   6   8     5619.03     5667.97    119.53 o 
   5   6   8     1925.14     1999.75     82.16 o 
   6   6   8      904.40      883.94     44.95 o 
   7   6   8     1775.01     1782.64     68.71 o 
   8   6   8      814.79      871.29     96.06 o 
  -7   7   8      304.17      279.55     45.86 o 
  -6   7   8     1682.29     1692.73     70.87 o 
  -5   7   8     1849.59     1819.13     62.41 o 
  -4   7   8     3392.59     3477.55     74.41 o 
  -3   7   8     1804.22     1811.23     42.04 o 
  -2   7   8     6115.23     5914.60     76.59 o 
  -1   7   8     7247.45     7234.85     92.38 o 
   0   7   8     5899.39     6054.73     87.95 o 
   1   7   8     7264.00     7193.30    119.74 o 
   2   7   8     6213.09     6350.36    111.37 o 
   3   7   8     1647.15     1630.13     48.84 o 
   4   7   8     3419.74     3499.30     89.56 o 
   5   7   8     1917.08     1875.02     66.24 o 
   6   7   8     1648.01     1578.07     71.12 o 
   7   7   8      330.23      391.37     48.57 o 
  -7   8   8      803.86      930.73     80.17 o 
  -6   8   8     1563.07     1460.20     67.00 o 
  -5   8   8     1036.26     1072.72     49.14 o 
  -4   8   8     6537.87     6470.03    123.36 o 
  -3   8   8    10814.64    10879.86    164.27 o 
  -2   8   8    16491.11    16534.04    250.91 o 
  -1   8   8     7972.74     7759.71    120.48 o 
   0   8   8     1398.42     1432.02     40.22 o 
   1   8   8     7863.34     7937.61    138.09 o 
   2   8   8    16865.75    16814.25    283.28 o 
   3   8   8    10983.99    11199.92    234.31 o 
   4   8   8     6388.09     6327.53    156.61 o 
   5   8   8      989.87     1014.38     51.61 o 
   6   8   8     1553.96     1531.75     65.33 o 
   7   8   8      763.32      872.13     96.35 o 
  -7   9   8      835.48      820.88     66.11 o 
  -6   9   8     2193.36     2205.00     83.61 o 
  -5   9   8      244.52      297.14     31.08 o 
  -4   9   8     1023.52     1039.87     40.51 o 
  -3   9   8     1628.00     1623.27     41.54 o 
  -2   9   8     3580.98     3676.08     80.85 o 
  -1   9   8     5418.45     5554.51    102.62 o 
   0   9   8     9065.54     9043.07    170.93 o 
   1   9   8     5281.08     5474.37    124.97 o 
   2   9   8     3441.99     3450.12     97.81 o 
   3   9   8     1752.63     1760.66     66.44 o 
   4   9   8     1135.37     1130.50     53.11 o 
   5   9   8      198.16      264.37     43.46 o 
   6   9   8     2214.99     2141.99     90.85 o 
   7   9   8      839.61      835.72    140.42 o 
  -7  10   8      912.38      850.11     74.93 o 
  -6  10   8     2016.46     2002.79     97.15 o 
  -5  10   8     2474.80     2392.91     81.42 o 
  -4  10   8     2975.77     2889.83     75.25 o 
  -3  10   8     5784.09     5825.13    104.58 o 
  -2  10   8     3941.10     4091.05     78.02 o 
  -1  10   8     8164.62     8127.25    132.24 o 
   0  10   8     7290.12     7345.37    125.21 o 
   1  10   8     8074.88     8269.31    195.93 o 
   2  10   8     3777.45     3779.11    111.76 o 
   3  10   8     5690.31     5656.89    153.37 o 
   4  10   8     3028.73     2934.29     98.48 o 
   5  10   8     2517.62     2505.70     90.76 o 
   6  10   8     2074.20     2167.44    112.01 o 
   7  10   8      900.16      909.94     90.28 o 
  -6  11   8     1119.72     1205.63     82.58 o 
  -5  11   8       44.23       21.72     33.12 o 
  -4  11   8      646.97      692.31     58.51 o 
  -3  11   8     2855.24     2878.59     63.51 o 
  -2  11   8     2808.09     2812.84     62.78 o 
  -1  11   8      746.03      717.90     32.50 o 
   0  11   8     7272.02     7226.91    160.51 o 
   1  11   8      721.91      786.50     57.08 o 
   2  11   8     2627.32     2604.07    106.40 o 
   3  11   8     2899.80     2899.11    100.10 o 
   4  11   8      645.14      731.53     63.19 o 
   5  11   8       46.40       55.92     28.80 o 
   6  11   8     1143.40     1238.35    101.06 o 
  -6  12   8      840.11      856.63     73.32 o 
  -5  12   8     3105.67     2842.04    124.79 o 
  -4  12   8     1492.03     1466.95     75.68 o 
  -3  12   8     1233.34     1291.78     73.61 o 
  -2  12   8     1321.01     1282.75     40.47 o 
  -1  12   8     5208.50     5251.24    137.74 o 
   0  12   8    13331.99    13605.35    288.09 o 
   1  12   8     5264.51     5288.83    131.59 o 
   2  12   8     1171.09     1193.66     60.71 o 
   3  12   8     1178.79     1217.89     62.90 o 
   4  12   8     1589.72     1611.75     78.30 o 
   5  12   8     3101.78     2972.29    156.31 o 
   6  12   8      855.87      905.27     90.37 o 
  -5  13   8      487.22      500.82     55.94 o 
  -4  13   8     3766.03     3611.84    131.23 o 
  -3  13   8     1417.87     1437.88     61.81 o 
  -2  13   8     2179.09     2140.84     63.88 o 
  -1  13   8      377.18      387.10     34.37 o 
   0  13   8     1651.20     1659.54     66.12 o 
   1  13   8      336.44      402.27     37.53 o 
   2  13   8     2216.44     2293.41     98.99 o 
   3  13   8     1414.40     1589.63    169.88 o 
   4  13   8     3752.90     3666.51    134.04 o 
   5  13   8      495.45      635.68    100.08 o 
  -5  14   8     1773.05     1802.85     97.13 o 
  -4  14   8     1397.99     1335.18     80.85 o 
  -3  14   8     1537.35     1471.59     77.72 o 
  -2  14   8     1402.83     1411.51     70.54 o 
  -1  14   8     2867.17     2786.44     94.19 o 
   0  14   8     4371.98     4344.09    124.89 o 
   1  14   8     2975.57     2941.39     94.87 o 
   2  14   8     1389.73     1314.94     75.72 o 
   3  14   8     1592.67     1588.97     81.90 o 
   4  14   8     1374.65     1274.01     92.69 o 
   5  14   8     1697.40     1696.70    121.75 o 
  -4  15   8     2047.75     1940.67    112.65 o 
  -3  15   8      314.71      373.24     58.61 o 
  -2  15   8     1481.78     1411.65     68.66 o 
  -1  15   8      975.19      933.54     61.82 o 
   0  15   8      257.33      355.77     37.44 o 
   1  15   8     1032.33     1020.29     59.05 o 
   2  15   8     1575.46     1626.20     83.43 o 
   3  15   8      279.79      374.38     59.64 o 
   4  15   8     2021.80     1817.13    126.85 o 
  -3  16   8     2131.61     2029.46    122.61 o 
  -2  16   8     2809.39     2617.22    115.37 o 
  -1  16   8     2263.39     2246.04    107.49 o 
   0  16   8       97.78      107.37     37.26 o 
   1  16   8     2261.31     2259.72     87.93 o 
   2  16   8     2852.39     2776.87    146.97 o 
   3  16   8     2172.36     2041.15    125.59 o 
  -2  17   8      642.70      512.73     65.87 o 
  -1  17   8      781.53      786.27     66.93 o 
   0  17   8     1509.32     1643.63    109.65 o 
   1  17   8      787.25      749.19    116.56 o 
   2  17   8      598.96      539.06     89.19 o 
   1   0   9      486.38      465.44     19.28 o 
   2   0   9       64.80       72.07     17.30 o 
   3   0   9      523.08      477.05     27.90 o 
   4   0   9     1363.67     1413.84     34.30 o 
   5   0   9       46.99       74.19     18.03 o 
   6   0   9        2.42       45.54     26.69 o 
   7   0   9      158.98      137.19     32.67 o 
   8   0   9      749.36      810.76     74.28 o 
  -8   1   9     2060.25     2059.27    108.69 o 
  -7   1   9     2727.87     2738.69     96.87 o 
  -6   1   9     9663.17     9338.29    186.42 o 
  -5   1   9     1309.95     1351.84     44.38 o 
  -4   1   9     9121.77     8825.37    144.67 o 
  -3   1   9     1286.78     1213.66     26.13 o 
  -2   1   9     2686.91     2723.73     49.44 o 
  -1   1   9       33.47       61.09      7.97 o 
   0   1   9     1318.72     1313.16     33.53 o 
   1   1   9       23.91       62.19      9.46 o 
   2   1   9     2455.29     2454.86     38.80 o 
   3   1   9     1295.30     1268.53     39.73 o 
   4   1   9     9161.02     8897.77    162.91 o 
   5   1   9     1342.39     1395.94     40.14 o 
   6   1   9     9638.34     9236.59    233.90 o 
   7   1   9     2744.88     2673.24    110.06 o 
   8   1   9     1995.80     2006.30    126.79 o 
  -8   2   9      293.92      309.34     68.16 o 
  -7   2   9      452.45      489.03     37.85 o 
  -6   2   9      906.04      904.48     37.90 o 
  -5   2   9      685.45      652.07     28.90 o 
  -4   2   9     2233.45     2248.34     49.81 o 
  -3   2   9      663.03      684.26     25.49 o 
  -2   2   9       62.65       83.49     11.39 o 
  -1   2   9       43.82       57.38     10.51 o 
   0   2   9     3944.03     3873.32     62.42 o 
   1   2   9       45.47       58.54     11.45 o 
   2   2   9       66.94       91.09     20.25 o 
   3   2   9      647.47      667.54     27.19 o 
   4   2   9     2305.64     2285.91     66.08 o 
   5   2   9      673.63      656.88     29.28 o 
   6   2   9      851.83      860.15     53.23 o 
   7   2   9      432.33      399.43     40.34 o 
   8   2   9      304.18      324.19     50.62 o 
  -8   3   9     4845.77     4563.07    277.02 o 
  -7   3   9      846.95      884.83     49.58 o 
  -6   3   9     5079.90     5152.51    131.69 o 
  -5   3   9     4681.27     4463.52     96.08 o 
  -4   3   9     5691.45     5640.21     86.41 o 
  -3   3   9      358.36      388.21     19.94 o 
  -2   3   9     8129.68     8034.35    104.25 o 
  -1   3   9     1782.70     1717.82     29.76 o 
   0   3   9     2685.68     2594.81     58.59 o 
   1   3   9     1798.70     1988.48     49.31 o 
   2   3   9     7934.58     7583.26    176.74 o 
   3   3   9      356.16      376.54     23.56 o 
   4   3   9     5787.44     5705.27    103.57 o 
   5   3   9     4575.85     4322.97     92.77 o 
   6   3   9     5049.17     5015.50    113.81 o 
   7   3   9      927.71      896.93     51.24 o 
   8   3   9     4746.82     4547.43    165.65 o 
  -8   4   9       39.92       91.72     65.78 o 
  -7   4   9       84.78      132.93     44.02 o 
  -6   4   9     1431.91     1484.16     86.21 o 
  -5   4   9      222.09      207.23     23.22 o 
  -4   4   9       72.82      105.91     17.18 o 
  -3   4   9       61.34       49.75     12.49 o 
  -2   4   9     1340.87     1268.06     42.68 o 
  -1   4   9     1241.30     1209.45     33.26 o 
   0   4   9      357.95      312.31     15.65 o 
   1   4   9     1221.96     1202.88     36.30 o 
   2   4   9     1342.94     1246.76     46.40 o 
   3   4   9       62.58       71.78     19.24 o 
   4   4   9       83.46      109.94     27.37 o 
   5   4   9      216.34      249.95     26.91 o 
   6   4   9     1413.76     1351.65     55.09 o 
   7   4   9       93.79      101.58     32.60 o 
   8   4   9       41.13      112.28     42.13 o 
  -8   5   9     6865.92     7098.44    344.74 o 
  -7   5   9      431.73      537.27     60.06 o 
  -6   5   9     3996.05     4069.42    140.89 o 
  -5   5   9     3704.87     3541.94     78.90 o 
  -4   5   9     2204.64     2187.46     45.26 o 
  -3   5   9     3673.51     3610.02     67.58 o 
  -2   5   9    12629.80    12504.89    161.41 o 
  -1   5   9     1357.22     1309.62     25.81 o 
   0   5   9        0.17       28.52     17.19 o 
   1   5   9     1418.44     1408.08     25.21 o 
   2   5   9    12622.15    12641.71    164.37 o 
   3   5   9     3642.48     3587.53     63.70 o 
   4   5   9     2233.45     2329.95     54.80 o 
   5   5   9     3603.01     3615.25     78.92 o 
   6   5   9     4033.98     3707.29    165.59 o 
   7   5   9      449.77      439.57     40.66 o 
   8   5   9     6833.42     6516.54    254.97 o 
  -7   6   9      666.44      678.54     59.46 o 
  -6   6   9      861.56      827.93     58.77 o 
  -5   6   9      727.32      682.14     34.11 o 
  -4   6   9      688.83      653.92     22.42 o 
  -3   6   9      536.47      564.05     27.75 o 
  -2   6   9     1280.02     1220.72     29.95 o 
  -1   6   9        3.39       28.69     16.48 o 
   0   6   9     2644.95     2662.18     43.16 o 
   1   6   9        1.23       27.21     15.22 o 
   2   6   9     1251.54     1249.00     33.67 o 
   3   6   9      557.98      559.81     25.96 o 
   4   6   9      664.13      642.78     31.59 o 
   5   6   9      712.08      636.80     56.81 o 
   6   6   9      858.72      887.14     43.98 o 
   7   6   9      678.30      714.89     51.98 o 
  -7   7   9     1499.06     1529.65     81.56 o 
  -6   7   9     3007.15     2907.31    102.74 o 
  -5   7   9      207.99      255.35     33.66 o 
  -4   7   9     5057.37     4896.72    101.90 o 
  -3   7   9     3045.31     2942.99     79.45 o 
  -2   7   9     1506.38     1457.63     31.95 o 
  -1   7   9      494.90      463.02     21.75 o 
   0   7   9       21.51       16.24     10.44 o 
   1   7   9      515.44      480.31     21.32 o 
   2   7   9     1603.51     1611.15     40.17 o 
   3   7   9     3067.22     3130.80     73.50 o 
   4   7   9     4976.17     4851.41    107.45 o 
   5   7   9      160.75      186.36     25.75 o 
   6   7   9     3017.61     2929.51     91.53 o 
   7   7   9     1511.11     1568.77     79.50 o 
  -7   8   9       61.66       85.09     41.55 o 
  -6   8   9      706.03      777.75     61.05 o 
  -5   8   9      417.83      515.26     36.93 o 
  -4   8   9     1662.35     1653.47     51.15 o 
  -3   8   9      361.04      376.31     29.79 o 
  -2   8   9      235.45      306.65     25.66 o 
  -1   8   9       76.29       81.37     12.36 o 
   0   8   9      393.43      421.89     19.76 o 
   1   8   9       88.06       85.59     15.60 o 
   2   8   9      198.59      229.92     23.57 o 
   3   8   9      390.18      393.43     26.70 o 
   4   8   9     1659.03     1681.20     61.21 o 
   5   8   9      418.35      395.78     38.13 o 
   6   8   9      754.48      851.11     60.68 o 
   7   8   9       59.26       53.22     35.07 o 
  -7   9   9     2143.48     2211.81    129.12 o 
  -6   9   9     4289.61     4147.66    143.57 o 
  -5   9   9      371.82      409.54     33.84 o 
  -4   9   9     6140.46     6189.42    127.92 o 
  -3   9   9      724.78      737.49     33.50 o 
  -2   9   9      905.20      932.18     37.02 o 
  -1   9   9     2288.31     2251.45     55.18 o 
   0   9   9     1330.65     1323.97     37.01 o 
   1   9   9     2222.82     2190.81     57.98 o 
   2   9   9     1034.03      988.88     46.78 o 
   3   9   9      757.27      718.35     43.93 o 
   4   9   9     6063.12     5961.07    162.43 o 
   5   9   9      392.59      334.33     38.84 o 
   6   9   9     4280.29     4203.87    167.58 o 
   7   9   9     2154.44     2122.45    109.52 o 
  -6  10   9       15.85      147.81     63.52 o 
  -5  10   9      383.94      400.12     38.12 o 
  -4  10   9      278.23      311.25     27.05 o 
  -3  10   9      242.63      224.77     25.83 o 
  -2  10   9      420.14      459.99     26.27 o 
  -1  10   9      515.85      522.47     27.03 o 
   0  10   9     2470.61     2398.06     87.48 o 
   1  10   9      514.87      484.70     35.81 o 
   2  10   9      448.85      465.53     38.77 o 
   3  10   9      240.88      271.35     32.20 o 
   4  10   9      285.83      374.62     39.92 o 
   5  10   9      381.67      395.11     50.40 o 
   6  10   9       17.83       62.21     38.92 o 
  -6  11   9     3799.99     4060.09    160.18 o 
  -5  11   9     2003.65     2060.94     94.00 o 
  -4  11   9     3462.93     3489.04    101.06 o 
  -3  11   9     1551.23     1571.60     52.83 o 
  -2  11   9      244.91      333.97     35.74 o 
  -1  11   9     1849.93     1817.20     47.45 o 
   0  11   9      976.95      954.04     43.67 o 
   1  11   9     1776.29     1826.43     69.64 o 
   2  11   9      262.59      300.39     44.48 o 
   3  11   9     1545.28     1483.80     64.73 o 
   4  11   9     3457.69     3383.51    121.24 o 
   5  11   9     2103.61     2183.47    118.99 o 
   6  11   9     3803.69     3919.97    192.21 o 
  -6  12   9      472.06      550.31     62.07 o 
  -5  12   9      277.19      242.15     46.60 o 
  -4  12   9      113.63      181.63     38.43 o 
  -3  12   9      108.87      140.62     24.19 o 
  -2  12   9      390.80      428.58     27.99 o 
  -1  12   9      599.31      617.68     35.03 o 
   0  12   9     4473.40     4410.70    115.65 o 
   1  12   9      588.90      519.02     42.79 o 
   2  12   9      420.53      439.91     42.74 o 
   3  12   9       95.48      139.18     31.67 o 
   4  12   9      114.30      195.04     53.09 o 
   5  12   9      294.60      338.64     75.04 o 
   6  12   9      454.72      602.94     82.56 o 
  -5  13   9     1708.23     1655.37     88.69 o 
  -4  13   9     1230.69     1157.45     67.68 o 
  -3  13   9     1736.57     1695.12     80.14 o 
  -2  13   9     1841.92     1805.38     77.42 o 
  -1  13   9     1737.42     1738.85     59.58 o 
   0  13   9        0.49        5.79     22.91 o 
   1  13   9     1811.43     1691.43     73.51 o 
   2  13   9     1775.53     1657.35    108.09 o 
   3  13   9     1693.01     1543.99     83.70 o 
   4  13   9     1319.16     1290.55    119.67 o 
   5  13   9     1736.51     1690.42    108.71 o 
  -4  14   9       32.12       23.86     37.90 o 
  -3  14   9       11.04       98.52     51.23 o 
  -2  14   9      435.50      448.41     40.22 o 
  -1  14   9      277.77      342.26     33.57 o 
   0  14   9      215.01      284.45     35.74 o 
   1  14   9      279.42      244.33     41.25 o 
   2  14   9      430.39      501.65     52.47 o 
   3  14   9        7.68      106.38     91.19 o 
   4  14   9       35.19      108.38     46.59 o 
  -4  15   9      237.83      199.12     56.51 o 
  -3  15   9     1261.64     1185.25     84.55 o 
  -2  15   9     2900.47     2843.67    119.08 o 
  -1  15   9     1492.51     1450.27     70.88 o 
   0  15   9        5.87        9.78     24.75 o 
   1  15   9     1555.60     1513.14     77.34 o 
   2  15   9     2850.74     2731.31    144.67 o 
   3  15   9     1272.84     1267.11     96.55 o 
   4  15   9      249.02      356.35     61.95 o 
  -3  16   9      356.23      337.35     57.82 o 
  -2  16   9      826.65      722.29     65.30 o 
  -1  16   9      184.86      324.27     43.11 o 
   0  16   9      286.02      290.70     53.11 o 
   1  16   9      213.12      196.69     63.75 o 
   2  16   9      800.41      732.85    105.13 o 
   3  16   9      342.85      346.42     59.70 o 
  -1  17   9     1119.14      983.95     85.95 o 
   0  17   9     1044.84      997.59     82.59 o 
   1  17   9     1079.98     1054.30    113.87 o 
   0   0  10   110917.83   101555.44   2308.78 o 
   1   0  10     1096.78     1153.65     20.11 o 
   2   0  10     2327.20     2179.35     33.41 o 
   3   0  10      757.14      792.99     27.12 o 
   4   0  10     3131.85     3065.38     58.50 o 
   5   0  10      117.44      171.79     21.17 o 
   6   0  10     5038.40     4952.72    118.11 o 
   7   0  10      124.50      175.06     31.27 o 
   8   0  10      479.76      599.41    125.35 o 
  -8   1  10      852.73      894.89    135.13 o 
  -7   1  10      227.51      287.86     47.95 o 
  -6   1  10     5048.91     5005.65    117.17 o 
  -5   1  10     1066.25     1060.29     37.25 o 
  -4   1  10     6412.63     6255.41    101.05 o 
  -3   1  10      214.87      210.99     21.61 o 
  -2   1  10    36507.97    36691.38    509.29 o 
  -1   1  10     3346.63     3215.50     46.40 o 
   0   1  10    33394.86    33475.79    423.95 o 
   1   1  10     3488.08     3309.24     48.33 o 
   2   1  10    35214.63    36058.22    419.25 o 
   3   1  10      210.02      182.97     13.79 o 
   4   1  10     6591.84     6462.27    107.85 o 
   5   1  10     1029.96     1065.52     44.21 o 
   6   1  10     5138.99     5173.39    126.77 o 
   7   1  10      216.27      312.87     49.27 o 
   8   1  10      818.78      804.71     98.30 o 
  -8   2  10      989.63     1186.59    144.45 o 
  -7   2  10       17.33      -21.39     33.67 o 
  -6   2  10     4227.64     4113.45    113.74 o 
  -5   2  10     1121.13     1105.71     36.26 o 
  -4   2  10     5744.28     5613.65     99.96 o 
  -3   2  10      450.55      491.69     27.44 o 
  -2   2  10    16316.09    16015.73    207.81 o 
  -1   2  10     2733.91     2607.71     44.04 o 
   0   2  10    35096.77    34317.49    459.35 o 
   1   2  10     2820.54     2658.39     47.68 o 
   2   2  10    16902.88    17021.78    236.13 o 
   3   2  10      442.35      498.60     20.80 o 
   4   2  10     5713.24     5910.95    126.60 o 
   5   2  10     1095.96     1104.77     38.58 o 
   6   2  10     4126.81     4073.61     94.55 o 
   7   2  10       18.57       34.15     24.69 o 
   8   2  10     1052.26      910.73    118.05 o 
  -8   3  10      465.70      465.97     93.19 o 
  -7   3  10       17.12       12.49     26.72 o 
  -6   3  10     2166.90     2092.43     72.59 o 
  -5   3  10      189.56      177.64     17.96 o 
  -4   3  10    14953.24    14938.43    285.24 o 
  -3   3  10     1019.18     1047.29     30.19 o 
  -2   3  10    28186.94    28133.91    349.23 o 
  -1   3  10      758.63      759.27     30.35 o 
   0   3  10    22677.21    21947.00    351.24 o 
   1   3  10      798.78      875.52     34.14 o 
   2   3  10    26730.08    26444.01    396.08 o 
   3   3  10      997.82      943.78     27.74 o 
   4   3  10    15563.16    15678.45    250.07 o 
   5   3  10      180.92      233.28     22.31 o 
   6   3  10     2185.88     2082.00     64.18 o 
   7   3  10       22.34        9.95     25.83 o 
   8   3  10      472.62      489.84    120.57 o 
  -7   4  10      331.01      325.14     48.63 o 
  -6   4  10      887.83      876.25     54.88 o 
  -5   4  10      399.33      388.43     27.19 o 
  -4   4  10    17343.88    17187.22    256.12 o 
  -3   4  10      418.96      406.99     25.47 o 
  -2   4  10    26162.90    26234.66    334.70 o 
  -1   4  10     1728.54     1708.08     31.89 o 
   0   4  10      631.23      635.60     31.64 o 
   1   4  10     1817.68     1778.52     52.18 o 
   2   4  10    26199.10    26234.81    487.22 o 
   3   4  10      389.57      360.07     16.47 o 
   4   4  10    17320.97    16520.61    290.02 o 
   5   4  10      418.71      399.36     27.95 o 
   6   4  10      854.15      866.38     42.05 o 
   7   4  10      332.25      273.80     39.44 o 
  -7   5  10      167.27      171.02     45.90 o 
  -6   5  10     1149.69     1133.29     58.67 o 
  -5   5  10      144.60      194.99     30.75 o 
  -4   5  10    16301.77    16177.91    239.41 o 
  -3   5  10     3658.65     3626.85     63.58 o 
  -2   5  10    12677.33    12443.64    170.54 o 
  -1   5  10      154.84      144.48     14.44 o 
   0   5  10     9456.57     9198.21    123.51 o 
   1   5  10      141.45      128.75     18.42 o 
   2   5  10    13024.58    13003.91    222.11 o 
   3   5  10     3615.34     3484.50     62.52 o 
   4   5  10    16318.94    16292.53    257.37 o 
   5   5  10      148.32      143.24     23.85 o 
   6   5  10     1089.51     1163.35     61.80 o 
   7   5  10      192.77      175.02     31.77 o 
  -7   6  10       36.88       66.39     34.90 o 
  -6   6  10     1046.72     1035.19     61.00 o 
  -5   6  10      761.22      771.01     42.06 o 
  -4   6  10     8563.82     8242.92    203.94 o 
  -3   6  10      131.41      194.29     15.06 o 
  -2   6  10    23246.47    23429.43    312.96 o 
  -1   6  10      892.22      926.13     23.79 o 
   0   6  10      636.44      670.60     20.33 o 
   1   6  10      837.87      858.91     35.04 o 
   2   6  10    22957.33    22942.10    397.29 o 
   3   6  10      117.85      141.49     17.87 o 
   4   6  10     8538.99     8396.56    148.68 o 
   5   6  10      792.67      811.76     35.04 o 
   6   6  10     1142.88     1104.50     61.70 o 
   7   6  10       38.12       45.47     34.07 o 
  -7   7  10     1075.97     1093.33     67.16 o 
  -6   7  10     1802.71     1783.64     79.92 o 
  -5   7  10       33.97       30.84     19.91 o 
  -4   7  10     7060.81     6954.46    160.99 o 
  -3   7  10     2133.24     2032.21     69.14 o 
  -2   7  10    15901.78    15887.92    222.11 o 
  -1   7  10      934.36      953.10     43.15 o 
   0   7  10    15112.13    15426.81    212.48 o 
   1   7  10      912.30      928.37     26.22 o 
   2   7  10    16627.85    16559.88    243.50 o 
   3   7  10     2181.40     2173.67     65.03 o 
   4   7  10     6699.60     6692.17    146.39 o 
   5   7  10       44.91      120.87     27.78 o 
   6   7  10     1788.99     1805.44     82.72 o 
   7   7  10     1032.48     1011.73     74.66 o 
  -7   8  10       94.86       54.00     42.02 o 
  -6   8  10     2960.02     2974.42    122.52 o 
  -5   8  10      496.86      469.29     40.15 o 
  -4   8  10      872.20      939.85     42.35 o 
  -3   8  10      449.12      484.01     32.62 o 
  -2   8  10     8758.64     8835.10    159.87 o 
  -1   8  10      381.27      394.15     18.99 o 
   0   8  10    21220.77    21205.54    303.62 o 
   1   8  10      364.37      368.29     20.07 o 
   2   8  10     8392.33     8106.15    143.61 o 
   3   8  10      434.88      444.40     26.42 o 
   4   8  10      899.91      933.56     55.65 o 
   5   8  10      525.38      513.65     58.11 o 
   6   8  10     3028.71     3139.55    123.99 o 
   7   8  10       81.12      129.35     55.90 o 
  -6   9  10     3282.45     3294.07    130.40 o 
  -5   9  10      460.86      352.95     43.55 o 
  -4   9  10      743.82      845.07     55.18 o 
  -3   9  10      133.68      142.15     26.75 o 
  -2   9  10    10969.84    11056.28    209.89 o 
  -1   9  10     2018.36     2054.39     57.16 o 
   0   9  10    18034.20    17581.54    266.28 o 
   1   9  10     1977.93     1953.81     48.82 o 
   2   9  10    11144.50    11246.50    195.80 o 
   3   9  10      160.78      154.96     25.17 o 
   4   9  10      681.66      732.53    114.93 o 
   5   9  10      498.33      438.30     54.34 o 
   6   9  10     3294.47     3359.48    133.65 o 
  -6  10  10     2926.79     3037.00    211.32 o 
  -5  10  10       61.64       30.09     23.96 o 
  -4  10  10     2271.19     2283.85     66.39 o 
  -3  10  10     1340.81     1328.71     48.52 o 
  -2  10  10     2742.07     2612.62     81.91 o 
  -1  10  10      479.54      524.05     30.31 o 
   0  10  10    24497.75    24701.68    458.15 o 
   1  10  10      468.13      444.72     30.22 o 
   2  10  10     2736.34     2726.33     83.27 o 
   3  10  10     1368.35     1403.70     80.12 o 
   4  10  10     2341.67     2257.80    108.00 o 
   5  10  10       59.71      100.62     38.82 o 
   6  10  10     2890.36     2801.85    128.47 o 
  -6  11  10     1791.61     1942.80    151.72 o 
  -5  11  10     1330.50     1207.65     75.91 o 
  -4  11  10     3505.91     3562.89    112.03 o 
  -3  11  10      102.86      114.94     20.72 o 
  -2  11  10     5778.20     5711.50    160.22 o 
  -1  11  10      746.10      751.82     48.72 o 
   0  11  10    11168.04    11227.66    238.07 o 
   1  11  10      787.13      781.64     50.62 o 
   2  11  10     5503.33     5463.40    150.29 o 
   3  11  10       84.33      196.68     62.72 o 
   4  11  10     3557.23     3601.58    159.50 o 
   5  11  10     1338.36     1359.04     87.68 o 
   6  11  10     1836.02     1831.85    121.10 o 
  -5  12  10      185.56      179.45     46.72 o 
  -4  12  10     3883.51     3887.89    140.01 o 
  -3  12  10      409.65      435.15     35.08 o 
  -2  12  10     4341.17     4428.61     97.62 o 
  -1  12  10      310.68      312.28     29.97 o 
   0  12  10     2518.88     2552.31     96.91 o 
   1  12  10      314.20      362.59     36.60 o 
   2  12  10     4623.89     4486.58    131.86 o 
   3  12  10      424.11      465.02     74.96 o 
   4  12  10     3849.70     3955.55    183.08 o 
   5  12  10      170.03      190.13     50.78 o 
  -5  13  10      854.52      839.04     66.77 o 
  -4  13  10     4571.18     4361.40    159.46 o 
  -3  13  10      662.08      640.37     40.69 o 
  -2  13  10     3165.38     3125.57     87.53 o 
  -1  13  10      269.29      266.93     28.91 o 
   0  13  10     3030.10     2952.53     96.37 o 
   1  13  10      258.16      311.66     59.12 o 
   2  13  10     3025.13     2914.44    191.43 o 
   3  13  10      663.72      620.99     68.04 o 
   4  13  10     4617.11     4465.61    193.68 o 
   5  13  10      804.80      774.88     78.75 o 
  -4  14  10     3344.27     3308.24    162.10 o 
  -3  14  10       28.10       33.25     40.93 o 
  -2  14  10     2349.89     2248.70     87.64 o 
  -1  14  10      350.38      336.12     32.85 o 
   0  14  10     1116.50     1141.85     56.87 o 
   1  14  10      361.50      301.71     52.97 o 
   2  14  10     2389.47     2340.17    157.90 o 
   3  14  10       28.58      109.90    106.52 o 
   4  14  10     3301.85     3229.70    163.43 o 
  -3  15  10      503.89      635.17     70.05 o 
  -2  15  10     4000.45     4008.43    148.95 o 
  -1  15  10       73.25       40.35     30.53 o 
   0  15  10      720.09      741.08     59.05 o 
   1  15  10       69.88      104.94     42.29 o 
   2  15  10     4129.45     4072.01    208.49 o 
   3  15  10      506.10      421.60     74.76 o 
  -2  16  10     2700.27     2497.52    197.32 o 
  -1  16  10        5.20      -32.81     34.79 o 
   0  16  10     1889.49     1870.15    146.93 o 
   1  16  10        4.43       41.05     53.21 o 
   2  16  10     2641.45     2527.04    142.91 o 
   1   0  11      874.83      868.75     26.14 o 
   2   0  11        4.86       -9.47     15.12 o 
   3   0  11      115.27      118.80     15.71 o 
   4   0  11     8352.12     8124.26    130.47 o 
   5   0  11       35.78       43.52     16.58 o 
   6   0  11     8575.90     8202.57    214.82 o 
   7   0  11      545.16      687.95     70.00 o 
   8   0  11     4906.35     4945.31    220.71 o 
  -8   1  11      228.31      216.81     62.68 o 
  -7   1  11      186.92      160.64     48.86 o 
  -6   1  11      335.62      384.12     41.69 o 
  -5   1  11      653.07      641.27     28.66 o 
  -4   1  11      206.70      258.19     27.96 o 
  -3   1  11      445.10      431.68     25.27 o 
  -2   1  11      627.92      676.27     26.21 o 
  -1   1  11      881.03      887.83     20.88 o 
   0   1  11     1963.15     1879.48     92.57 o 
   1   1  11      882.50      871.43     20.25 o 
   2   1  11      614.94      614.13     19.66 o 
   3   1  11      431.67      409.06     17.44 o 
   4   1  11      199.17      244.99     24.90 o 
   5   1  11      686.84      663.82     29.77 o 
   6   1  11      325.33      452.83     30.74 o 
   7   1  11      205.69      240.66     49.17 o 
   8   1  11      225.21      298.77     69.34 o 
  -7   2  11      352.37      435.40     57.29 o 
  -6   2  11     9725.69     9647.56    236.14 o 
  -5   2  11      174.83      184.43     16.95 o 
  -4   2  11     6782.88     6906.25    182.81 o 
  -3   2  11      382.02      359.48     24.24 o 
  -2   2  11     2139.98     2120.07     44.95 o 
  -1   2  11      917.86      913.62     29.68 o 
   0   2  11     3449.52     3523.07     66.07 o 
   1   2  11      925.90      959.21     26.76 o 
   2   2  11     2069.50     2050.74     43.24 o 
   3   2  11      356.11      329.68     24.82 o 
   4   2  11     7029.04     6930.83    121.87 o 
   5   2  11      198.06      192.76     27.95 o 
   6   2  11     9574.78     9276.19    188.17 o 
   7   2  11      352.49      320.21     60.46 o 
  -7   3  11      395.72      386.04     58.90 o 
  -6   3  11      215.04      226.75     33.16 o 
  -5   3  11      279.08      264.67     26.49 o 
  -4   3  11     1067.39      986.70     37.80 o 
  -3   3  11      533.09      526.38     24.37 o 
  -2   3  11        8.24        9.19     12.01 o 
  -1   3  11      563.44      513.22     21.74 o 
   0   3  11     4052.64     3988.66     73.95 o 
   1   3  11      572.40      578.01     23.95 o 
   2   3  11        8.63        5.95     11.99 o 
   3   3  11      507.05      485.12     25.40 o 
   4   3  11     1052.44     1015.84     47.08 o 
   5   3  11      285.56      330.86     24.04 o 
   6   3  11      222.84      248.11     27.44 o 
   7   3  11      425.31      495.21     53.78 o 
  -7   4  11       65.05       98.07     38.43 o 
  -6   4  11     4743.37     4779.67    163.75 o 
  -5   4  11      609.11      590.69     35.85 o 
  -4   4  11     5449.25     5330.03    111.80 o 
  -3   4  11     1074.19     1076.33     31.47 o 
  -2   4  11     6124.54     6066.94     93.99 o 
  -1   4  11      849.78      819.38     24.42 o 
   0   4  11      335.90      349.62     36.39 o 
   1   4  11      926.16      943.40     31.09 o 
   2   4  11     6009.09     6082.94    140.80 o 
   3   4  11     1040.29      991.08     51.07 o 
   4   4  11     5462.98     5502.01    120.72 o 
   5   4  11      546.70      557.76     65.35 o 
   6   4  11     4666.50     4693.06    116.54 o 
   7   4  11       76.21      134.46     40.95 o 
  -7   5  11      289.94      353.63     48.27 o 
  -6   5  11      156.19      172.81     37.56 o 
  -5   5  11      516.70      492.65     37.34 o 
  -4   5  11      350.61      356.20     21.78 o 
  -3   5  11       75.35      121.10     15.37 o 
  -2   5  11       98.83       95.90     15.25 o 
  -1   5  11      365.69      365.80     15.76 o 
   0   5  11      317.60      291.93     21.52 o 
   1   5  11      370.41      439.91     30.97 o 
   2   5  11      114.73      172.10     20.55 o 
   3   5  11       74.29       85.75     21.27 o 
   4   5  11      325.23      317.36     30.25 o 
   5   5  11      479.56      508.34     36.69 o 
   6   5  11      161.16      243.49     32.10 o 
   7   5  11      294.26      322.07     49.79 o 
  -7   6  11       23.78       49.05     36.25 o 
  -6   6  11     2781.51     2824.99    104.30 o 
  -5   6  11     1071.03     1109.87     50.51 o 
  -4   6  11     3689.59     3513.62     97.81 o 
  -3   6  11     1298.37     1262.71     37.16 o 
  -2   6  11     5829.82     5825.35     95.82 o 
  -1   6  11      838.71      833.03     24.18 o 
   0   6  11      337.60      320.77     18.14 o 
   1   6  11      831.78      878.53     36.00 o 
   2   6  11     5917.14     5866.70    125.07 o 
   3   6  11     1326.39     1358.57     46.62 o 
   4   6  11     3625.81     3599.45     96.30 o 
   5   6  11     1030.74      987.97     49.36 o 
   6   6  11     2811.10     2711.14    103.58 o 
   7   6  11       32.35       38.83     37.03 o 
  -7   7  11        4.61       -5.31     31.40 o 
  -6   7  11       43.72       89.99     36.64 o 
  -5   7  11      712.20      771.44     43.12 o 
  -4   7  11     1598.49     1528.63     49.49 o 
  -3   7  11      597.66      567.92     38.97 o 
  -2   7  11      705.88      712.41     33.67 o 
  -1   7  11       64.96       76.15     16.61 o 
   0   7  11      429.28      418.03     22.05 o 
   1   7  11       62.48      112.27     24.79 o 
   2   7  11      740.26      713.21     38.97 o 
   3   7  11      607.67      608.41     35.43 o 
   4   7  11     1612.95     1666.11     59.13 o 
   5   7  11      692.36      669.34     58.83 o 
   6   7  11       41.91       59.60     34.65 o 
   7   7  11        3.44       42.98     49.47 o 
  -7   8  11      643.58      702.64     71.43 o 
  -6   8  11     3997.46     3960.13    146.10 o 
  -5   8  11      480.05      553.77     61.10 o 
  -4   8  11     3587.16     3631.65    102.91 o 
  -3   8  11     1559.16     1481.87     48.09 o 
  -2   8  11     1418.94     1426.66     46.33 o 
  -1   8  11     3767.03     3828.07     68.78 o 
   0   8  11      527.06      509.54     22.86 o 
   1   8  11     3663.38     3569.87     90.64 o 
   2   8  11     1469.41     1408.23     55.27 o 
   3   8  11     1672.08     1676.97     61.82 o 
   4   8  11     3497.22     3581.14    106.72 o 
   5   8  11      495.16      441.73     47.28 o 
   6   8  11     4100.82     4217.96    148.57 o 
   7   8  11      645.91      675.09     95.41 o 
  -6   9  11       87.98      220.40     43.46 o 
  -5   9  11      102.29      150.01     32.33 o 
  -4   9  11     1069.14     1088.50     51.16 o 
  -3   9  11       83.07      136.71     21.08 o 
  -2   9  11      725.55      704.18     39.38 o 
  -1   9  11      172.15      213.48     23.60 o 
   0   9  11       20.12       47.94     14.43 o 
   1   9  11      173.80      221.79     25.44 o 
   2   9  11      744.05      707.16     42.26 o 
   3   9  11       83.13      103.88     34.81 o 
   4   9  11     1074.96     1094.54     65.79 o 
   5   9  11      104.96      144.38     37.18 o 
   6   9  11       86.12      154.28     41.51 o 
  -6  10  11     4040.14     3984.06    189.27 o 
  -5  10  11      985.44      973.85     60.45 o 
  -4  10  11     3935.97     3954.03    106.97 o 
  -3  10  11      195.49      255.28     25.14 o 
  -2  10  11      191.60      217.01     24.86 o 
  -1  10  11     2918.46     2877.75     75.46 o 
   0  10  11      325.65      318.57     21.35 o 
   1  10  11     2878.92     2759.37     64.22 o 
   2  10  11      143.66      176.69     33.98 o 
   3  10  11      223.77      230.52     42.72 o 
   4  10  11     3932.77     4047.34    186.87 o 
   5  10  11      996.36     1006.37     69.62 o 
   6  10  11     4079.14     4049.95    172.32 o 
  -5  11  11      629.84      600.24     70.38 o 
  -4  11  11       27.50       67.50     29.44 o 
  -3  11  11      701.98      754.96     37.98 o 
  -2  11  11      195.68      250.16     24.66 o 
  -1  11  11      200.22      229.01     23.23 o 
   0  11  11     1516.30     1574.49     54.28 o 
   1  11  11      196.96      259.23     39.64 o 
   2  11  11      185.20      226.40     37.55 o 
   3  11  11      705.43      736.28     60.21 o 
   4  11  11       21.13       43.98     37.23 o 
   5  11  11      634.72      717.30    121.20 o 
  -5  12  11      733.04      786.38     74.41 o 
  -4  12  11     2015.39     1954.85    107.66 o 
  -3  12  11     1860.65     1893.54     68.93 o 
  -2  12  11      595.25      586.59     36.35 o 
  -1  12  11     1415.02     1398.82     57.13 o 
   0  12  11      101.41      128.44     26.49 o 
   1  12  11     1500.61     1471.39     72.75 o 
   2  12  11      600.88      644.53     73.57 o 
   3  12  11     1752.20     1529.72    124.81 o 
   4  12  11     2070.62     2006.21    109.80 o 
   5  12  11      763.07      842.20     80.53 o 
  -4  13  11      134.38      136.39     36.83 o 
  -3  13  11       64.00       72.12     27.45 o 
  -2  13  11       71.94       89.72     33.20 o 
  -1  13  11       56.01       67.80     24.65 o 
   0  13  11     1539.49     1527.37     94.63 o 
   1  13  11       58.66       76.56     36.56 o 
   2  13  11       62.05      152.85     44.56 o 
   3  13  11       67.81      202.26     70.24 o 
   4  13  11      136.23      208.45     62.68 o 
  -4  14  11      887.17      932.56    103.54 o 
  -3  14  11     3089.44     2812.96    141.96 o 
  -2  14  11     1940.17     1938.93     77.00 o 
  -1  14  11      733.97      685.00     59.50 o 
   0  14  11       41.80      105.47     38.98 o 
   1  14  11      847.42      811.67     65.11 o 
   2  14  11     1990.74     1989.18    120.82 o 
   3  14  11     3008.89     2949.04    155.79 o 
   4  14  11      870.31      799.45     88.03 o 
  -3  15  11      191.57      117.30     66.11 o 
  -2  15  11      179.18      198.10    106.68 o 
  -1  15  11      141.70      177.96     52.51 o 
   0  15  11       66.40       79.90     35.77 o 
   1  15  11      133.97      242.07     47.78 o 
   2  15  11      161.21      239.69     54.54 o 
   3  15  11      190.18      256.00     53.70 o 
  -1  16  11     1175.46     1143.14    183.24 o 
   0  16  11        7.50      -41.26     45.50 o 
   1  16  11     1169.83     1217.22    105.52 o 
   0   0  12    21677.75    21257.31    329.02 o 
   1   0  12     3120.97     3022.99     59.06 o 
   2   0  12    11011.85    10896.29    181.10 o 
   3   0  12     1889.24     1767.71     51.11 o 
   4   0  12        9.26       54.31     31.32 o 
   5   0  12      317.03      358.49     29.97 o 
   6   0  12     4187.75     4167.46    132.47 o 
   7   0  12       47.47       57.24     41.07 o 
  -7   1  12      972.17      963.81     71.70 o 
  -6   1  12     3784.47     3704.07    115.67 o 
  -5   1  12      265.73      295.49     26.89 o 
  -4   1  12    10902.30    11287.29    224.21 o 
  -3   1  12     2926.46     2890.68     69.42 o 
  -2   1  12     8954.53     8889.62    149.16 o 
  -1   1  12     6820.52     6927.93    124.69 o 
   0   1  12    25569.02    25391.82    359.67 o 
   1   1  12     6804.67     6627.99    105.95 o 
   2   1  12     9033.35     8968.39    186.19 o 
   3   1  12     2961.67     2875.54     54.17 o 
   4   1  12    10916.77    10535.97    192.22 o 
   5   1  12      253.03      235.03     21.70 o 
   6   1  12     3610.91     3596.50    104.22 o 
   7   1  12      922.40      912.57     85.41 o 
  -7   2  12      290.40      320.43     73.90 o 
  -6   2  12     2884.67     3023.26    103.69 o 
  -5   2  12      346.50      381.06     33.92 o 
  -4   2  12     4492.63     4561.97    102.49 o 
  -3   2  12     2659.34     2649.61     61.39 o 
  -2   2  12    12657.46    12569.22    178.01 o 
  -1   2  12     1964.23     2009.72     55.76 o 
   0   2  12     6004.52     6015.76    104.39 o 
   1   2  12     2035.42     1984.65     51.78 o 
   2   2  12    12638.79    12411.94    216.87 o 
   3   2  12     2566.18     2451.50     64.98 o 
   4   2  12     4786.89     4839.76     92.49 o 
   5   2  12      318.32      328.10     30.44 o 
   6   2  12     2740.09     2761.94     93.64 o 
   7   2  12      307.78      301.23     59.21 o 
  -7   3  12      767.40      828.10     81.68 o 
  -6   3  12     3784.11     3677.80    112.17 o 
  -5   3  12     1250.46     1237.30     44.86 o 
  -4   3  12     5678.34     5595.30    116.38 o 
  -3   3  12     4175.32     4082.12     77.39 o 
  -2   3  12    15404.57    15064.00    211.97 o 
  -1   3  12     1753.61     1656.53     59.29 o 
   0   3  12    10742.17    10992.12    177.34 o 
   1   3  12     1720.36     1725.43     48.63 o 
   2   3  12    15593.40    15542.13    246.15 o 
   3   3  12     4202.93     4142.81     85.42 o 
   4   3  12     5726.62     5769.31    118.70 o 
   5   3  12     1316.42     1409.76     56.25 o 
   6   3  12     3536.38     3433.34     92.94 o 
   7   3  12      737.79      767.23     57.68 o 
  -7   4  12      184.13      213.14     48.31 o 
  -6   4  12      311.68      444.78     60.96 o 
  -5   4  12      828.78      762.05     39.90 o 
  -4   4  12    15493.96    15305.37    250.24 o 
  -3   4  12     1700.22     1669.27     43.14 o 
  -2   4  12     5962.13     5871.45     95.64 o 
  -1   4  12      787.08      816.21     47.72 o 
   0   4  12     6720.56     6828.46    146.88 o 
   1   4  12      789.12      843.72     31.31 o 
   2   4  12     5924.95     5936.39    113.45 o 
   3   4  12     1614.54     1583.35     47.92 o 
   4   4  12    15496.62    15773.28    368.44 o 
   5   4  12      826.82      817.53     42.29 o 
   6   4  12      248.22      306.81     34.70 o 
   7   4  12      207.12      340.73     44.02 o 
  -7   5  12      291.15      303.10     46.45 o 
  -6   5  12     1129.87      996.51     74.37 o 
  -5   5  12     2241.04     2188.20     65.56 o 
  -4   5  12     2714.49     2654.44     69.56 o 
  -3   5  12     1206.88     1237.39     35.36 o 
  -2   5  12    17311.88    17240.72    252.31 o 
  -1   5  12     3121.91     3169.70     53.86 o 
   0   5  12     7214.31     7171.44    134.92 o 
   1   5  12     2879.45     2887.16     86.22 o 
   2   5  12    17098.35    17533.56    376.86 o 
   3   5  12     1199.14     1171.33     56.89 o 
   4   5  12     2834.69     2904.09     80.64 o 
   5   5  12     2283.44     2189.47     75.82 o 
   6   5  12     1152.85     1144.23     54.52 o 
   7   5  12      317.98      251.34     70.75 o 
  -7   6  12      342.28      350.36     48.69 o 
  -6   6  12     1166.16     1025.90     74.47 o 
  -5   6  12      875.63      894.27     49.60 o 
  -4   6  12     6409.03     6436.76    154.61 o 
  -3   6  12      527.82      514.41     28.08 o 
  -2   6  12     5459.86     5423.63     94.52 o 
  -1   6  12     2892.84     2852.48     54.19 o 
   0   6  12    13131.47    13422.24    242.39 o 
   1   6  12     3075.24     3226.74     79.10 o 
   2   6  12     5623.62     5825.17    126.60 o 
   3   6  12      511.89      530.04     30.60 o 
   4   6  12     6327.90     6440.03    151.36 o 
   5   6  12      910.29      865.36     52.71 o 
   6   6  12     1223.40     1106.46     67.26 o 
   7   6  12      328.05      340.49     74.59 o 
  -6   7  12     2124.34     2126.00     98.86 o 
  -5   7  12     1732.06     1682.89     68.08 o 
  -4   7  12     4197.29     4113.57     95.44 o 
  -3   7  12      932.87      961.52     38.76 o 
  -2   7  12    10285.90    10119.22    155.45 o 
  -1   7  12     3225.76     3273.42     60.30 o 
   0   7  12    13673.98    13758.08    259.65 o 
   1   7  12     3237.85     3411.78     97.06 o 
   2   7  12     9966.90    10190.81    215.41 o 
   3   7  12      841.65      867.66     52.52 o 
   4   7  12     4260.33     4181.31    112.60 o 
   5   7  12     1718.15     1756.28     69.79 o 
   6   7  12     2286.36     2178.25     99.62 o 
  -6   8  12     3049.01     2940.83    124.48 o 
  -5   8  12      168.57      189.82     38.32 o 
  -4   8  12     1019.08     1105.55     75.87 o 
  -3   8  12      510.72      479.11     30.72 o 
  -2   8  12     5459.25     5283.30    111.90 o 
  -1   8  12     3428.91     3350.91     65.00 o 
   0   8  12    10253.69    10338.98    204.92 o 
   1   8  12     3386.48     3388.23     89.14 o 
   2   8  12     5570.56     5545.65    129.01 o 
   3   8  12      583.83      699.43     40.60 o 
   4   8  12      894.89      879.44     74.71 o 
   5   8  12      168.94      230.63     37.67 o 
   6   8  12     3093.78     3237.56    171.44 o 
  -6   9  12     1716.34     1723.80     91.60 o 
  -5   9  12      728.46      742.34     55.44 o 
  -4   9  12     3777.15     3738.65    116.46 o 
  -3   9  12     1429.62     1435.68     49.41 o 
  -2   9  12     4644.65     4541.04    104.90 o 
  -1   9  12     3504.22     3511.24     84.31 o 
   0   9  12     9160.69     9245.58    193.37 o 
   1   9  12     3654.85     3760.89     99.34 o 
   2   9  12     4868.14     4906.44    121.40 o 
   3   9  12     1428.30     1489.04     61.36 o 
   4   9  12     3641.72     3653.62    130.08 o 
   5   9  12      718.35      774.18     64.70 o 
   6   9  12     1732.02     1764.83     98.57 o 
  -6  10  12     1191.54     1191.75     97.57 o 
  -5  10  12       13.16       19.17     31.70 o 
  -4  10  12      921.57      922.56     46.89 o 
  -3  10  12      275.16      280.14     30.07 o 
  -2  10  12     3123.18     3163.76     84.41 o 
  -1  10  12     2374.71     2300.52     65.92 o 
   0  10  12     6156.85     6175.84    172.46 o 
   1  10  12     2243.17     2247.70     91.62 o 
   2  10  12     3048.62     3149.98     97.76 o 
   3  10  12      281.70      314.54     40.75 o 
   4  10  12      938.57      951.72     69.29 o 
   5  10  12        9.38       65.30     39.31 o 
   6  10  12     1184.82     1173.63    109.72 o 
  -5  11  12      441.18      341.96     63.40 o 
  -4  11  12     2703.11     2609.39    100.68 o 
  -3  11  12     2194.21     2156.76     65.51 o 
  -2  11  12     2563.46     2475.36     68.90 o 
  -1  11  12     1298.35     1223.75     57.58 o 
   0  11  12     6622.38     6811.64    196.73 o 
   1  11  12     1337.02     1411.47     76.88 o 
   2  11  12     2783.35     2621.39    100.75 o 
   3  11  12     2263.75     2256.89    103.41 o 
   4  11  12     2626.39     2683.66    119.23 o 
   5  11  12      410.71      554.49     57.63 o 
  -5  12  12      261.89      271.69     58.85 o 
  -4  12  12     2582.83     2536.49    125.77 o 
  -3  12  12     1014.29      995.67     54.13 o 
  -2  12  12     3578.86     3411.54     98.43 o 
  -1  12  12       59.04       61.01     31.96 o 
   0  12  12     1100.26     1120.60    101.93 o 
   1  12  12       56.96      128.16     45.10 o 
   2  12  12     3524.31     3267.73    126.83 o 
   3  12  12     1018.46     1172.54     77.80 o 
   4  12  12     2682.65     2911.03    134.16 o 
   5  12  12      248.16      286.76     55.03 o 
  -4  13  12     1446.86     1385.79    181.49 o 
  -3  13  12     1644.98     1718.72    103.90 o 
  -2  13  12     3686.19     3651.83    132.76 o 
  -1  13  12      433.18      460.89     46.97 o 
   0  13  12     2941.10     3085.45    120.15 o 
   1  13  12      422.74      336.26     52.15 o 
   2  13  12     3646.80     3646.70    144.21 o 
   3  13  12     1654.26     1775.36    107.98 o 
   4  13  12     1458.87     1572.68     96.13 o 
  -3  14  12      229.72      223.20    118.59 o 
  -2  14  12     1797.85     1723.53    138.54 o 
  -1  14  12      605.96      581.64     53.72 o 
   0  14  12      804.41      851.42     60.78 o 
   1  14  12      637.75      657.96     57.64 o 
   2  14  12     1763.57     1615.71     91.73 o 
   3  14  12      233.28      277.01     52.50 o 
  -2  15  12     2552.93     2523.40    176.65 o 
  -1  15  12     1657.62     1637.75     99.22 o 
   0  15  12      898.76      972.58     76.04 o 
   1  15  12     1566.46     1626.64     92.77 o 
   2  15  12     2502.06     2577.38    125.02 o 
   1   0  13        1.15       29.49     23.59 o 
   2   0  13        5.98       -9.84     22.08 o 
   3   0  13      336.15      376.87     44.02 o 
   4   0  13      143.85      204.32     30.01 o 
   5   0  13      392.34      470.62     49.72 o 
   6   0  13     1080.25     1201.29     68.19 o 
   7   0  13        1.57       12.65     35.50 o 
  -7   1  13     5133.99     5028.71    205.28 o 
  -6   1  13     2017.54     2121.94     81.47 o 
  -5   1  13      741.15      789.30     39.99 o 
  -4   1  13     5276.18     5053.97    190.40 o 
  -3   1  13      886.39      875.05     38.10 o 
  -2   1  13     1534.07     1478.76     49.39 o 
  -1   1  13     1560.46     1588.74     42.09 o 
   0   1  13      111.18      158.21     16.80 o 
   1   1  13     1526.99     1500.21     43.32 o 
   2   1  13     1475.80     1347.44     53.27 o 
   3   1  13      863.05      875.70     39.89 o 
   4   1  13     5295.40     5270.04    123.31 o 
   5   1  13      721.62      820.07     43.60 o 
   6   1  13     1924.11     1925.50     74.56 o 
   7   1  13     5239.31     5203.58    221.99 o 
  -7   2  13       36.93      -25.49     62.79 o 
  -6   2  13      361.48      385.77     54.38 o 
  -5   2  13      510.67      508.63     32.73 o 
  -4   2  13      313.08      307.65     27.94 o 
  -3   2  13     2816.10     2653.00     59.11 o 
  -2   2  13      389.47      364.45     26.69 o 
  -1   2  13       43.38       61.04     15.38 o 
   0   2  13       86.47       91.80     16.34 o 
   1   2  13       37.93       32.79     11.83 o 
   2   2  13      370.45      362.76     34.24 o 
   3   2  13     2829.57     2772.15     90.40 o 
   4   2  13      333.85      335.28     31.84 o 
   5   2  13      516.18      509.01     37.77 o 
   6   2  13      377.74      386.18     50.06 o 
   7   2  13       36.15       25.15     38.58 o 
  -7   3  13     1362.50     1300.88    108.03 o 
  -6   3  13     3017.77     3110.40    103.34 o 
  -5   3  13     4402.92     4340.28    118.20 o 
  -4   3  13     1860.30     1838.45     51.63 o 
  -3   3  13     2282.38     2194.86     53.25 o 
  -2   3  13     1681.48     1593.76     46.54 o 
  -1   3  13      656.31      594.76     18.73 o 
   0   3  13        6.31        7.42     18.91 o 
   1   3  13      688.87      751.91     28.86 o 
   2   3  13     1588.07     1605.94     43.59 o 
   3   3  13     2217.77     2103.89     76.15 o 
   4   3  13     1979.85     1824.93     54.00 o 
   5   3  13     4440.83     3969.47    290.64 o 
   6   3  13     2839.89     2816.32     98.51 o 
   7   3  13     1472.25     1468.08    101.93 o 
  -7   4  13      102.11      258.73     58.73 o 
  -6   4  13       49.00       64.12     32.27 o 
  -5   4  13      193.98      237.58     28.62 o 
  -4   4  13      630.03      527.35     28.50 o 
  -3   4  13      150.75      212.57     19.36 o 
  -2   4  13       63.44       88.79     16.67 o 
  -1   4  13       77.84      155.18     38.10 o 
   0   4  13      184.46      222.59     22.50 o 
   1   4  13       84.76      128.88     20.10 o 
   2   4  13       62.34      101.75     21.16 o 
   3   4  13      152.76      209.37     31.01 o 
   4   4  13      667.00      637.47     46.79 o 
   5   4  13      183.22      243.65     39.13 o 
   6   4  13       44.58       69.51     36.29 o 
   7   4  13       99.81      111.95     48.24 o 
  -7   5  13      581.66      643.45     61.81 o 
  -6   5  13     4052.64     3977.88    156.95 o 
  -5   5  13     4166.79     4041.46    121.32 o 
  -4   5  13      790.03      742.42     30.88 o 
  -3   5  13     3186.07     2925.19     68.63 o 
  -2   5  13     1575.02     1499.32     44.30 o 
  -1   5  13      812.51      805.23     37.16 o 
   0   5  13       51.03       31.64     17.87 o 
   1   5  13      857.60      875.66     51.49 o 
   2   5  13     1600.59     1510.29     48.48 o 
   3   5  13     3204.95     3106.80    101.61 o 
   4   5  13      782.01      768.83     56.26 o 
   5   5  13     4114.38     4110.77    116.67 o 
   6   5  13     4067.81     4157.10    158.34 o 
   7   5  13      632.62      820.62    214.35 o 
  -6   6  13      233.07      279.16     46.22 o 
  -5   6  13      892.92      937.22     52.22 o 
  -4   6  13      244.08      330.64     27.79 o 
  -3   6  13     1249.59     1254.30     38.43 o 
  -2   6  13      151.80      149.70     16.50 o 
  -1   6  13      990.63      968.65     38.98 o 
   0   6  13       90.24       67.74     21.94 o 
   1   6  13      970.82      917.47     44.12 o 
   2   6  13      159.95      205.95     24.66 o 
   3   6  13     1257.11     1195.79     45.15 o 
   4   6  13      233.54      290.80     32.28 o 
   5   6  13      904.50      872.08     48.21 o 
   6   6  13      219.46      260.80     45.84 o 
  -6   7  13     2732.91     2682.16    116.25 o 
  -5   7  13     1980.81     1940.87     77.44 o 
  -4   7  13     2331.79     2190.12     79.69 o 
  -3   7  13     1406.05     1396.50     54.05 o 
  -2   7  13      710.81      650.47     37.53 o 
  -1   7  13     1160.21     1054.75     41.53 o 
   0   7  13     2448.71     2574.57     71.20 o 
   1   7  13     1086.27     1097.90     46.59 o 
   2   7  13      746.22      758.54     57.69 o 
   3   7  13     1464.63     1453.25     53.42 o 
   4   7  13     2251.42     2158.09     74.76 o 
   5   7  13     1946.35     1901.59     76.65 o 
   6   7  13     2891.55     2988.60    143.12 o 
  -6   8  13      144.21      183.13     47.85 o 
  -5   8  13      391.14      405.29     51.64 o 
  -4   8  13      298.12      364.99     37.51 o 
  -3   8  13      139.42      135.78     22.13 o 
  -2   8  13      186.20      205.10     22.11 o 
  -1   8  13      890.33      908.76     38.50 o 
   0   8  13       31.77       26.39     19.91 o 
   1   8  13      869.58      936.71     64.71 o 
   2   8  13      175.90      202.93     29.07 o 
   3   8  13      140.87      210.46     39.48 o 
   4   8  13      275.32      274.07     36.73 o 
   5   8  13      397.28      350.02     37.12 o 
   6   8  13      130.54      124.64     47.31 o 
  -6   9  13     1870.99     1874.90    118.05 o 
  -5   9  13      903.75      921.99     61.04 o 
  -4   9  13     1578.99     1603.93     69.04 o 
  -3   9  13      419.53      376.86     39.34 o 
  -2   9  13     1110.44     1011.45     65.00 o 
  -1   9  13     3434.07     3437.62    110.15 o 
   0   9  13     1414.83     1447.14     54.18 o 
   1   9  13     3289.54     3339.12     97.62 o 
   2   9  13     1138.62     1218.22     58.53 o 
   3   9  13      449.80      466.02     48.07 o 
   4   9  13     1639.59     1591.28     70.52 o 
   5   9  13      956.79      840.42     73.44 o 
   6   9  13     1887.04     1880.22    127.39 o 
  -5  10  13      216.41      289.38     43.35 o 
  -4  10  13       72.39      102.87     28.10 o 
  -3  10  13     1259.88     1212.07     53.60 o 
  -2  10  13      374.21      400.16     33.61 o 
  -1  10  13      131.45      174.06     34.54 o 
   0  10  13        0.36       28.04     25.95 o 
   1  10  13      108.75      161.20     26.96 o 
   2  10  13      357.50      279.51     36.33 o 
   3  10  13     1266.09     1329.38     64.35 o 
   4  10  13       64.48       71.01     34.06 o 
   5  10  13      216.98      257.99     51.92 o 
  -5  11  13      511.68      528.70     94.85 o 
  -4  11  13     1649.80     1628.42     80.09 o 
  -3  11  13     1120.16     1058.68     59.71 o 
  -2  11  13     1117.21     1050.74     61.24 o 
  -1  11  13      677.86      692.52     46.58 o 
   0  11  13       82.54      180.20     56.29 o 
   1  11  13      702.27      723.81     66.05 o 
   2  11  13     1119.33     1173.15     71.69 o 
   3  11  13     1082.89     1131.11     76.30 o 
   4  11  13     1656.24     1726.87     91.45 o 
   5  11  13      558.27      616.97     62.01 o 
  -4  12  13       48.93       94.86     53.12 o 
  -3  12  13     1363.25     1377.41     74.99 o 
  -2  12  13       91.78      128.07     35.68 o 
  -1  12  13       45.26       38.33     30.56 o 
   0  12  13        4.47       31.69     31.09 o 
   1  12  13       57.90       64.72     33.90 o 
   2  12  13       87.11      202.05     43.92 o 
   3  12  13     1346.58     1311.81     82.21 o 
   4  12  13       51.64       58.72     35.70 o 
  -4  13  13     1682.74     1508.11    185.69 o 
  -3  13  13     1077.97     1194.11    113.20 o 
  -2  13  13      534.24      462.37     52.10 o 
  -1  13  13     1563.78     1639.14     79.98 o 
   0  13  13      382.56      369.66     50.35 o 
   1  13  13     1659.81     1527.72    112.48 o 
   2  13  13      505.77      516.70     54.27 o 
   3  13  13     1024.49     1080.28     91.79 o 
   4  13  13     1612.23     1512.41    104.28 o 
  -3  14  13       84.04      147.95     86.67 o 
  -2  14  13      210.25      218.61     72.65 o 
  -1  14  13      467.16      565.98     71.33 o 
   0  14  13       37.93       42.87     37.20 o 
   1  14  13      500.19      490.80     58.96 o 
   2  14  13      219.35      227.89     48.28 o 
   3  14  13       77.45      123.30     47.46 o 
  -1  15  13      528.53      513.61     68.53 o 
   0  15  13      955.41      941.23     75.36 o 
   1  15  13      547.79      605.05     67.35 o 
   0   0  14      472.98      496.64     54.84 o 
   1   0  14     4237.16     4289.46     84.45 o 
   2   0  14     3082.53     3049.31     79.42 o 
   3   0  14    25076.45    24948.60    455.59 o 
   4   0  14     6068.37     6164.72    138.67 o 
   5   0  14     3095.79     3233.94     94.22 o 
   6   0  14      400.20      458.99     47.81 o 
   7   0  14      152.61      178.22     47.98 o 
  -7   1  14      372.85      280.50     66.94 o 
  -6   1  14      948.56      923.56     58.11 o 
  -5   1  14     2287.07     2401.27     75.77 o 
  -4   1  14      450.06      478.82     34.56 o 
  -3   1  14     1344.21     1349.61     43.77 o 
  -2   1  14     6438.29     6408.14    108.36 o 
  -1   1  14     6083.05     6086.80    112.55 o 
   0   1  14       28.32      104.91     30.08 o 
   1   1  14     6032.17     5909.44    144.20 o 
   2   1  14     6574.22     6298.81    156.00 o 
   3   1  14     1468.42     1421.83     70.08 o 
   4   1  14      432.91      462.31     35.55 o 
   5   1  14     2161.65     2263.41     76.86 o 
   6   1  14      900.11      929.36     88.00 o 
   7   1  14      409.97      385.70     58.28 o 
  -7   2  14      980.06      863.32     93.66 o 
  -6   2  14      818.54      789.91     52.27 o 
  -5   2  14     3072.00     3010.10     85.07 o 
  -4   2  14     2128.83     2142.39     57.67 o 
  -3   2  14    11504.34    11362.98    192.70 o 
  -2   2  14     4216.94     4154.73     86.21 o 
  -1   2  14    11165.88    11227.16    205.06 o 
   0   2  14     3295.97     3224.58     71.15 o 
   1   2  14    11628.98    11544.37    338.67 o 
   2   2  14     4155.38     4014.19    109.05 o 
   3   2  14    11391.49    11491.08    269.33 o 
   4   2  14     2221.86     2205.52     84.19 o 
   5   2  14     3003.09     3046.65     93.00 o 
   6   2  14      772.84      782.09     52.82 o 
   7   2  14     1009.79      993.88    101.76 o 
  -7   3  14      265.24      264.95     71.18 o 
  -6   3  14      233.70      236.19     54.85 o 
  -5   3  14     1651.34     1634.59     52.67 o 
  -4   3  14      888.36      921.78     36.53 o 
  -3   3  14     4252.17     4047.06     85.00 o 
  -2   3  14     2123.32     2016.77     48.35 o 
  -1   3  14     7987.75     7929.64    155.79 o 
   0   3  14     7420.01     7291.34    142.90 o 
   1   3  14     8441.08     8360.18    160.96 o 
   2   3  14     2315.41     2296.79     77.21 o 
   3   3  14     4290.89     4409.65    124.89 o 
   4   3  14      878.44      847.13     53.32 o 
   5   3  14     1533.45     1585.14     73.85 o 
   6   3  14      198.98      218.40     42.54 o 
   7   3  14      277.85      261.65     69.85 o 
  -6   4  14      826.04      757.24     67.92 o 
  -5   4  14     3397.23     3309.39     93.98 o 
  -4   4  14      472.97      453.42     28.62 o 
  -3   4  14     2469.84     2484.59     58.32 o 
  -2   4  14     4538.87     4323.66     79.47 o 
  -1   4  14    19905.34    19938.92    404.71 o 
   0   4  14    11791.46    11927.88    220.10 o 
   1   4  14    20133.78    20159.36    360.23 o 
   2   4  14     4456.98     4391.57     92.94 o 
   3   4  14     2366.16     2342.66     62.06 o 
   4   4  14      577.52      545.54     53.84 o 
   5   4  14     3351.69     3287.46    122.45 o 
   6   4  14      798.17      843.82     74.35 o 
  -6   5  14     1023.39      913.39     75.94 o 
  -5   5  14      845.50      789.44     50.75 o 
  -4   5  14      766.88      740.83     33.79 o 
  -3   5  14     4716.95     4744.47     92.59 o 
  -2   5  14      399.51      391.96     36.65 o 
  -1   5  14     3035.61     3012.03    101.23 o 
   0   5  14     3333.93     3367.35    101.31 o 
   1   5  14     3165.76     3377.83     85.94 o 
   2   5  14      344.62      405.56     47.34 o 
   3   5  14     4713.36     4531.43    108.69 o 
   4   5  14      733.52      727.89     38.44 o 
   5   5  14      867.83      862.88     61.20 o 
   6   5  14     1071.73     1010.68     73.90 o 
  -6   6  14      368.72      359.95     51.26 o 
  -5   6  14     4479.22     4354.51    139.39 o 
  -4   6  14      828.11      834.00     39.49 o 
  -3   6  14     2278.15     2223.82     55.51 o 
  -2   6  14     3034.68     3018.84     81.66 o 
  -1   6  14    17260.13    17760.75    336.58 o 
   0   6  14     4638.46     4676.92    111.82 o 
   1   6  14    17203.29    17389.22    392.47 o 
   2   6  14     3163.75     3215.51    105.15 o 
   3   6  14     2312.72     2322.36     88.20 o 
   4   6  14      785.99      691.55     66.41 o 
   5   6  14     4581.03     4681.97    169.55 o 
   6   6  14      366.26      327.83     52.83 o 
  -6   7  14     1146.08     1022.31     84.24 o 
  -5   7  14     1929.98     1860.66     93.81 o 
  -4   7  14     1147.37     1066.32     47.32 o 
  -3   7  14      972.69      895.26     42.26 o 
  -2   7  14      968.77      961.58     37.49 o 
  -1   7  14     5098.46     4905.65    114.78 o 
   0   7  14     2141.90     2158.36     65.40 o 
   1   7  14     4739.91     4899.08    120.96 o 
   2   7  14      823.32      844.26     43.12 o 
   3   7  14      899.12      907.35     44.86 o 
   4   7  14     1118.69     1117.90     54.95 o 
   5   7  14     2018.67     1960.44    100.61 o 
   6   7  14     1192.53     1032.69     96.53 o 
  -6   8  14      240.58      259.12     82.82 o 
  -5   8  14     3449.25     3392.29    142.45 o 
  -4   8  14     3933.19     3892.67    121.49 o 
  -3   8  14     5223.15     5123.63    124.82 o 
  -2   8  14     1133.41     1175.27     58.36 o 
  -1   8  14     7221.55     7406.33    155.96 o 
   0   8  14      546.82      568.69     35.80 o 
   1   8  14     7030.05     7277.17    172.86 o 
   2   8  14     1234.71     1206.81     53.37 o 
   3   8  14     5287.63     5371.20    139.72 o 
   4   8  14     3848.43     3696.35    110.05 o 
   5   8  14     3450.48     3306.06    141.57 o 
   6   8  14      260.65      356.61     78.55 o 
  -5   9  14      646.75      624.68     58.86 o 
  -4   9  14      876.89      798.96     54.79 o 
  -3   9  14      652.75      685.56     41.12 o 
  -2   9  14     1923.16     1982.12     78.47 o 
  -1   9  14     2992.02     3055.90    106.99 o 
   0   9  14      287.04      280.67     28.32 o 
   1   9  14     2895.02     3026.83     95.40 o 
   2   9  14     1926.01     1930.90     71.44 o 
   3   9  14      659.85      726.41     47.41 o 
   4   9  14      917.05      883.32     54.04 o 
   5   9  14      663.99      616.61     71.19 o 
  -5  10  14     1563.15     1548.61    107.55 o 
  -4  10  14     2052.05     1877.14     86.62 o 
  -3  10  14     8186.32     8068.66    225.07 o 
  -2  10  14     1171.71     1177.89     63.56 o 
  -1  10  14     2054.11     2272.28     88.58 o 
   0  10  14     1355.80     1318.46     64.99 o 
   1  10  14     2133.61     2263.41     75.70 o 
   2  10  14     1114.30     1096.27     57.09 o 
   3  10  14     8155.41     8434.27    222.16 o 
   4  10  14     2025.06     2026.61     97.04 o 
   5  10  14     1496.54     1500.13    121.36 o 
  -4  11  14      943.80     1052.76     94.97 o 
  -3  11  14     2315.99     2240.35    105.16 o 
  -2  11  14     2265.59     2272.49     94.07 o 
  -1  11  14     1232.21     1208.22     63.81 o 
   0  11  14       75.91      187.21     40.80 o 
   1  11  14     1242.11     1278.49     73.73 o 
   2  11  14     2311.15     2204.51     86.72 o 
   3  11  14     2389.76     2332.76    108.79 o 
   4  11  14      952.78      898.53     75.81 o 
  -4  12  14      100.73      257.45     85.04 o 
  -3  12  14     3488.77     3543.51    151.61 o 
  -2  12  14     1442.38     1260.47     74.80 o 
  -1  12  14     2997.35     3131.15    126.49 o 
   0  12  14     1369.05     1427.37     83.17 o 
   1  12  14     3012.53     3135.37    131.64 o 
   2  12  14     1409.46     1380.92     84.31 o 
   3  12  14     3529.70     3266.42    144.67 o 
   4  12  14      130.87       86.87     53.35 o 
  -3  13  14     1009.85     1283.74    182.43 o 
  -2  13  14      585.74      577.50     71.52 o 
  -1  13  14      875.98      957.88     72.18 o 
   0  13  14      947.50     1052.28    142.79 o 
   1  13  14      971.54      946.33     73.11 o 
   2  13  14      590.81      582.73     64.26 o 
   3  13  14      978.69      980.99     84.12 o 
  -2  14  14      740.24      720.16    142.24 o 
  -1  14  14     4204.23     4081.00    163.74 o 
   0  14  14      770.20      751.66     83.50 o 
   1  14  14     4136.75     3960.07    150.99 o 
   2  14  14      714.48      653.25     66.20 o 
   1   0  15     7149.05     7154.76    171.29 o 
   2   0  15      109.71      133.40     18.87 o 
   3   0  15     2933.91     2831.52    118.57 o 
   4   0  15      238.96      237.17     27.36 o 
   5   0  15     2199.96     2076.03     75.15 o 
   6   0  15        8.06       24.21     28.06 o 
  -6   1  15      105.83      192.21     36.63 o 
  -5   1  15       32.87       59.50     25.54 o 
  -4   1  15       95.54      115.48     23.29 o 
  -3   1  15     1332.10     1321.42     43.71 o 
  -2   1  15      457.57      428.31     27.31 o 
  -1   1  15      918.39      874.56     39.32 o 
   0   1  15        1.32       -2.27     19.70 o 
   1   1  15      895.78      858.48     44.89 o 
   2   1  15      463.27      456.92     55.90 o 
   3   1  15     1350.55     1354.77     72.50 o 
   4   1  15       99.84       74.97     23.52 o 
   5   1  15       31.41       71.75     26.78 o 
   6   1  15      107.37      119.83     37.20 o 
  -6   2  15       52.89       97.03     33.52 o 
  -5   2  15     2921.26     2932.22     89.49 o 
  -4   2  15      168.76      208.53     23.38 o 
  -3   2  15     2470.09     2346.65     57.92 o 
  -2   2  15      657.37      615.64     24.89 o 
  -1   2  15     1414.78     1401.33     46.85 o 
   0   2  15     1210.27     1217.49     53.74 o 
   1   2  15     1425.43     1360.44     56.96 o 
   2   2  15      682.35      645.11     41.42 o 
   3   2  15     2460.55     2436.79     87.47 o 
   4   2  15      175.09      161.20     32.71 o 
   5   2  15     2809.14     2739.00    104.00 o 
   6   2  15       56.34       58.48     35.19 o 
  -6   3  15      221.18      287.69     43.96 o 
  -5   3  15      288.99      329.93     41.47 o 
  -4   3  15      476.64      450.03     29.21 o 
  -3   3  15     1653.44     1641.02     46.76 o 
  -2   3  15      470.01      445.08     34.97 o 
  -1   3  15      853.19      879.07     42.45 o 
   0   3  15       11.05       13.40     16.46 o 
   1   3  15      833.53      914.37     53.03 o 
   2   3  15      449.60      526.02     39.93 o 
   3   3  15     1731.69     1802.36     78.81 o 
   4   3  15      502.43      492.62     45.40 o 
   5   3  15      280.78      364.30     45.89 o 
   6   3  15      213.70      194.56     42.73 o 
  -6   4  15      186.31      210.83     44.78 o 
  -5   4  15     4438.13     4504.53    135.03 o 
  -4   4  15      434.20      409.34     28.53 o 
  -3   4  15     1773.60     1775.96     49.35 o 
  -2   4  15      340.81      308.23     29.64 o 
  -1   4  15     1135.20     1038.79     42.12 o 
   0   4  15      274.33      272.25     25.17 o 
   1   4  15     1152.55     1143.92     62.95 o 
   2   4  15      333.15      380.86     37.94 o 
   3   4  15     1767.87     1724.52     77.19 o 
   4   4  15      422.64      426.85     52.59 o 
   5   4  15     4337.74     4472.85    161.37 o 
   6   4  15      193.43      248.90     47.18 o 
  -6   5  15      216.43      215.33     49.65 o 
  -5   5  15     1138.56     1163.35     59.55 o 
  -4   5  15      407.91      383.25     26.14 o 
  -3   5  15       39.29       73.84     26.85 o 
  -2   5  15      173.86      191.67     23.80 o 
  -1   5  15      358.21      430.57     53.80 o 
   0   5  15       78.60      123.02     38.44 o 
   1   5  15      374.77      360.13     29.35 o 
   2   5  15      163.07      207.55     22.04 o 
   3   5  15       45.69       83.09     31.65 o 
   4   5  15      435.38      412.46     47.85 o 
   5   5  15     1137.77     1153.39     69.30 o 
   6   5  15      194.51      270.08     46.70 o 
  -6   6  15      654.73      639.34     93.13 o 
  -5   6  15     4503.33     4246.53    142.95 o 
  -4   6  15      517.43      546.06     34.65 o 
  -3   6  15     1236.73     1200.52     42.21 o 
  -2   6  15      229.81      180.02     23.98 o 
  -1   6  15      210.06      207.57     27.21 o 
   0   6  15     3200.35     2933.93    166.64 o 
   1   6  15      202.89      146.23     32.48 o 
   2   6  15      192.21      288.10     27.54 o 
   3   6  15     1275.36     1318.37     65.05 o 
   4   6  15      507.94      503.03     52.11 o 
   5   6  15     4553.30     4532.28    169.73 o 
   6   6  15      680.00      728.47     72.09 o 
  -5   7  15      872.20      850.29     71.42 o 
  -4   7  15      197.24      268.17     34.09 o 
  -3   7  15      382.04      323.50     38.23 o 
  -2   7  15      257.34      302.25     27.07 o 
  -1   7  15     1149.59     1124.48     59.17 o 
   0   7  15        0.52       -2.88     19.93 o 
   1   7  15     1156.52     1239.53     64.50 o 
   2   7  15      275.82      240.38     30.15 o 
   3   7  15      357.00      369.08     48.55 o 
   4   7  15      179.08      197.42     41.93 o 
   5   7  15      867.83      878.65     72.25 o 
  -5   8  15     1937.97     1984.82    147.34 o 
  -4   8  15      637.27      816.22     67.05 o 
  -3   8  15     1655.61     1597.97     73.56 o 
  -2   8  15      459.53      486.42     53.27 o 
  -1   8  15     1085.85     1103.40     47.30 o 
   0   8  15      686.57      721.67     40.47 o 
   1   8  15     1084.67     1162.30     54.19 o 
   2   8  15      441.96      453.23     50.03 o 
   3   8  15     1717.57     1732.37     68.63 o 
   4   8  15      650.29      674.30     56.37 o 
   5   8  15     1976.91     2094.03    114.89 o 
  -5   9  15      120.84       59.68     60.05 o 
  -4   9  15      570.26      568.14     81.58 o 
  -3   9  15      203.81      195.14     39.84 o 
  -2   9  15      103.48      150.28     32.28 o 
  -1   9  15      867.14      763.37     57.20 o 
   0   9  15       67.00      109.75     46.07 o 
   1   9  15      833.30      913.89     51.81 o 
   2   9  15      111.24      144.81     30.86 o 
   3   9  15      195.30      236.80     34.48 o 
   4   9  15      557.80      545.87     60.40 o 
   5   9  15      117.03      121.29     52.65 o 
  -4  10  15      574.89      620.00     84.82 o 
  -3  10  15     1216.73     1221.86     96.95 o 
  -2  10  15     2065.80     1887.36     90.73 o 
  -1  10  15     1149.90     1163.42     66.72 o 
   0  10  15      148.96      186.48     36.11 o 
   1  10  15     1166.20     1178.48     55.50 o 
   2  10  15     2109.93     2069.76     80.66 o 
   3  10  15     1188.67     1216.46     69.14 o 
   4  10  15      553.01      524.22     57.86 o 
  -4  11  15      124.82      147.43     51.78 o 
  -3  11  15     1204.73     1135.63     91.29 o 
  -2  11  15       53.06       28.33     35.13 o 
  -1  11  15       86.98      161.99     37.11 o 
   0  11  15      154.97      246.02     43.48 o 
   1  11  15       74.63       72.07     39.35 o 
   2  11  15       47.89      139.33     87.10 o 
   3  11  15     1201.65     1269.15     79.44 o 
   4  11  15      127.02      172.93     75.49 o 
  -3  12  15      992.69      990.86     84.41 o 
  -2  12  15     1855.54     1785.24     88.22 o 
  -1  12  15      262.51      258.76     47.13 o 
   0  12  15      614.94      516.47     58.20 o 
   1  12  15      278.42      414.18     81.09 o 
   2  12  15     1908.69     1865.02    102.35 o 
   3  12  15      929.07     1003.64     77.00 o 
  -2  13  15      112.35      165.72     57.46 o 
  -1  13  15       75.16       75.30     43.10 o 
   0  13  15      906.70      998.16     75.74 o 
   1  13  15       89.25      103.95     40.52 o 
   2  13  15      104.44       71.47     45.81 o 
   0  14  15     1648.53     1533.16     99.74 o 
   0   0  16      815.23      831.53     62.00 o 
   1   0  16     2679.05     2640.90     86.87 o 
   2   0  16      124.75      171.63     31.33 o 
   3   0  16      860.07      825.71     58.48 o 
   4   0  16      284.11      334.98     32.53 o 
   5   0  16     3028.46     2959.66     99.05 o 
   6   0  16      134.46      177.61     45.60 o 
  -6   1  16      313.14      392.97     47.51 o 
  -5   1  16     4541.87     4448.22    126.35 o 
  -4   1  16      504.34      475.69     32.28 o 
  -3   1  16    16939.94    17124.91    332.72 o 
  -2   1  16      757.80      675.27     35.65 o 
  -1   1  16     9656.68     9588.00    236.98 o 
   0   1  16      346.11      428.91     44.26 o 
   1   1  16     9697.57     9551.33    232.71 o 
   2   1  16      787.96      789.66     48.83 o 
   3   1  16    16748.65    16510.03    409.68 o 
   4   1  16      490.77      504.96     47.68 o 
   5   1  16     4615.78     4468.72    130.71 o 
   6   1  16      311.71      335.16     55.66 o 
  -6   2  16      189.81      186.17     58.68 o 
  -5   2  16     2506.69     2481.58     77.21 o 
  -4   2  16      196.79      181.66     24.30 o 
  -3   2  16     1822.97     1711.04     54.63 o 
  -2   2  16       93.81      114.94     24.49 o 
  -1   2  16     4721.87     4671.98    141.03 o 
   0   2  16      894.35      907.82     51.42 o 
   1   2  16     5006.40     5061.38    139.62 o 
   2   2  16       88.87      150.18     27.28 o 
   3   2  16     1922.62     2068.49     76.15 o 
   4   2  16      193.12      173.19     35.23 o 
   5   2  16     2402.19     2457.86    105.72 o 
   6   2  16      194.35      310.38     57.98 o 
  -6   3  16       76.06       59.55     34.93 o 
  -5   3  16     3658.29     3706.83    118.45 o 
  -4   3  16      335.34      314.42     26.22 o 
  -3   3  16     7413.71     7358.15    163.63 o 
  -2   3  16      662.34      656.77     48.09 o 
  -1   3  16    18539.46    18916.10    362.28 o 
   0   3  16      256.60      391.28     62.21 o 
   1   3  16    18744.04    19153.59    440.95 o 
   2   3  16      682.43      710.15     49.60 o 
   3   3  16     7169.93     7238.93    204.89 o 
   4   3  16      322.58      425.73     43.91 o 
   5   3  16     3822.41     3876.59    135.96 o 
   6   3  16       71.78       80.61     46.00 o 
  -6   4  16      149.50      224.83     59.31 o 
  -5   4  16       53.46       67.89     31.54 o 
  -4   4  16      154.05      155.96     24.43 o 
  -3   4  16     1451.09     1453.63     55.87 o 
  -2   4  16      540.34      609.90     33.73 o 
  -1   4  16     2277.66     2285.59     67.97 o 
   0   4  16     1485.99     1465.91     61.92 o 
   1   4  16     2191.07     2338.11     87.75 o 
   2   4  16      549.96      516.41     43.16 o 
   3   4  16     1462.69     1446.77     73.88 o 
   4   4  16      157.79      262.24     35.17 o 
   5   4  16       34.95       65.34     35.30 o 
   6   4  16      143.79      168.96     57.56 o 
  -6   5  16      158.99      309.39     75.95 o 
  -5   5  16     3106.91     3083.11    132.62 o 
  -4   5  16        9.52      -15.15     21.59 o 
  -3   5  16     1751.53     1823.41     61.50 o 
  -2   5  16      728.93      750.31     41.26 o 
  -1   5  16    18143.52    18130.01    412.06 o 
   0   5  16       66.83      116.34     22.27 o 
   1   5  16    18249.00    18655.80    446.13 o 
   2   5  16      740.52      862.52     57.23 o 
   3   5  16     1718.05     1735.93    103.10 o 
   4   5  16       13.58       17.30     28.45 o 
   5   5  16     3126.53     3119.32    131.50 o 
   6   5  16      142.58      186.52     58.30 o 
  -5   6  16     1471.30     1364.34     97.79 o 
  -4   6  16       54.62      145.40     50.71 o 
  -3   6  16     2121.16     2214.77     85.16 o 
  -2   6  16       85.89      130.87     23.27 o 
  -1   6  16     2335.07     2396.76     73.98 o 
   0   6  16     1442.31     1447.63     66.54 o 
   1   6  16     2247.45     2274.86     72.45 o 
   2   6  16       84.95       95.72     36.02 o 
   3   6  16     1976.60     2057.06     88.61 o 
   4   6  16       57.04       69.68     50.52 o 
   5   6  16     1603.51     1799.89     92.52 o 
  -5   7  16     3699.70     3449.79    196.68 o 
  -4   7  16        4.55       83.98     37.67 o 
  -3   7  16     6765.29     7010.98    196.07 o 
  -2   7  16      869.02      938.60     56.91 o 
  -1   7  16     6965.27     6940.25    165.19 o 
   0   7  16      458.69      418.11     33.53 o 
   1   7  16     6853.40     7230.60    204.60 o 
   2   7  16      874.58      937.97     56.87 o 
   3   7  16     6951.56     7031.66    214.28 o 
   4   7  16        6.30       79.09     39.00 o 
   5   7  16     3565.08     3676.19    150.52 o 
  -5   8  16     1257.46     1132.22    120.56 o 
  -4   8  16      241.72      249.37     52.34 o 
  -3   8  16     1964.94     1880.78     91.70 o 
  -2   8  16      413.18      375.65     46.47 o 
  -1   8  16     1476.03     1523.70     73.28 o 
   0   8  16      591.30      584.86     49.16 o 
   1   8  16     1370.59     1362.14     58.75 o 
   2   8  16      410.23      437.26     36.18 o 
   3   8  16     1964.64     1913.19     99.89 o 
   4   8  16      250.51      330.01     45.68 o 
   5   8  16     1272.79     1300.19     89.74 o 
  -4   9  16       59.01       58.32     40.66 o 
  -3   9  16    10871.84    10662.50    300.56 o 
  -2   9  16      249.01      288.64     41.10 o 
  -1   9  16     3365.63     3450.75    140.16 o 
   0   9  16       26.84       47.51     32.39 o 
   1   9  16     3321.73     3334.64    105.75 o 
   2   9  16      245.18      311.73     35.08 o 
   3   9  16    10998.28    11551.01    343.94 o 
   4   9  16       52.93      123.40     42.65 o 
  -4  10  16      147.63      137.73     64.26 o 
  -3  10  16     1109.50     1071.24     89.92 o 
  -2  10  16       66.82       87.39     32.97 o 
  -1  10  16      649.96      725.94     59.86 o 
   0  10  16      128.93      199.51     47.45 o 
   1  10  16      702.53      784.41     58.49 o 
   2  10  16       60.26       89.66     31.47 o 
   3  10  16     1165.41     1175.17     75.74 o 
   4  10  16      151.77      208.23     49.69 o 
  -3  11  16     4809.87     4976.28    205.70 o 
  -2  11  16       36.56       32.42     30.83 o 
  -1  11  16     4940.20     4842.25    174.24 o 
   0  11  16      979.95     1028.29     70.91 o 
   1  11  16     4900.53     4927.77    177.60 o 
   2  11  16       37.16       25.64     47.18 o 
   3  11  16     4708.79     4727.81    216.37 o 
  -2  12  16       31.12       64.73     45.32 o 
  -1  12  16     1773.12     1644.60     93.66 o 
   0  12  16       68.74       85.43     45.94 o 
   1  12  16     1863.20     1748.65     98.76 o 
   2  12  16       33.00      140.29    101.49 o 
  -1  13  16     5035.97     5234.52    209.34 o 
   0  13  16      402.73      402.11     55.11 o 
   1  13  16     4981.69     5040.53    228.03 o 
   1   0  17      134.78      142.06     29.69 o 
   2   0  17      301.00      332.11     36.10 o 
   3   0  17      351.28      290.82     40.46 o 
   4   0  17     1052.47     1015.76     51.08 o 
   5   0  17      328.10      301.44     38.34 o 
   6   0  17        0.08       12.19     37.48 o 
  -6   1  17      309.47      340.39     91.56 o 
  -5   1  17     2936.68     2841.23     86.51 o 
  -4   1  17     1090.36     1130.62     49.33 o 
  -3   1  17      464.35      517.70     47.42 o 
  -2   1  17      561.49      539.55     43.50 o 
  -1   1  17     1387.76     1435.52     71.37 o 
   0   1  17      182.61      231.72     31.98 o 
   1   1  17     1393.87     1415.25     67.19 o 
   2   1  17      585.36      646.68     62.31 o 
   3   1  17      453.08      481.02     53.17 o 
   4   1  17     1098.71     1094.19     69.86 o 
   5   1  17     2961.44     2841.83    117.27 o 
   6   1  17      297.62      259.50     56.65 o 
  -6   2  17      595.67      535.17    140.49 o 
  -5   2  17      651.16      600.70     49.95 o 
  -4   2  17       17.24        9.72     21.36 o 
  -3   2  17     1115.35     1053.80     51.23 o 
  -2   2  17       56.37       50.64     28.50 o 
  -1   2  17       64.10      141.74     33.06 o 
   0   2  17       33.44       71.26     28.12 o 
   1   2  17       69.48      164.63     30.92 o 
   2   2  17       52.67       94.45     28.11 o 
   3   2  17     1172.52     1126.20     62.79 o 
   4   2  17       14.87       35.33     30.50 o 
   5   2  17      607.29      570.18     55.60 o 
   6   2  17      598.01      609.00     63.24 o 
  -5   3  17     1427.71     1315.02     88.84 o 
  -4   3  17      436.00      456.35     38.69 o 
  -3   3  17     1806.08     1678.24     62.05 o 
  -2   3  17      686.22      729.05     41.51 o 
  -1   3  17       15.51       87.38     70.66 o 
   0   3  17        9.63       47.04     28.58 o 
   1   3  17       22.24      126.33     33.56 o 
   2   3  17      683.26      723.80     50.96 o 
   3   3  17     1801.97     1720.80     78.45 o 
   4   3  17      463.24      519.40     50.14 o 
   5   3  17     1471.06     1416.32     81.94 o 
  -5   4  17      747.42      738.46     70.24 o 
  -4   4  17      490.14      429.95     37.82 o 
  -3   4  17      637.71      674.18     43.26 o 
  -2   4  17      527.76      566.69     64.43 o 
  -1   4  17      115.97      177.05     33.48 o 
   0   4  17       16.60       27.60     25.90 o 
   1   4  17      103.67      166.27     35.40 o 
   2   4  17      497.09      583.87     48.02 o 
   3   4  17      671.33      704.73     54.18 o 
   4   4  17      501.71      604.72     54.95 o 
   5   4  17      734.67      756.79     66.35 o 
  -5   5  17     1564.32     1547.93     90.53 o 
  -4   5  17      120.41      199.23     35.96 o 
  -3   5  17     1801.77     1795.20     68.26 o 
  -2   5  17      306.88      370.24     32.32 o 
  -1   5  17       67.73      119.95     28.93 o 
   0   5  17     1313.37     1319.14     98.86 o 
   1   5  17       53.93      150.72     31.73 o 
   2   5  17      264.12      308.99     43.13 o 
   3   5  17     1797.62     1796.87     91.96 o 
   4   5  17      152.76      261.39     40.97 o 
   5   5  17     1533.60     1539.33     98.64 o 
  -5   6  17      824.49      810.26    112.42 o 
  -4   6  17      172.68      141.65     44.24 o 
  -3   6  17      152.89      242.68     65.65 o 
  -2   6  17      466.42      505.06     37.21 o 
  -1   6  17       86.17       71.09     23.30 o 
   0   6  17       22.02       37.58     28.74 o 
   1   6  17       85.36       59.43     30.25 o 
   2   6  17      458.47      512.97     61.34 o 
   3   6  17      146.93      205.66     42.07 o 
   4   6  17      185.13      272.48     43.58 o 
   5   6  17      812.33      910.54    108.69 o 
  -5   7  17     1736.80     1759.03    134.38 o 
  -4   7  17      277.08      396.69     57.16 o 
  -3   7  17     1108.52     1101.58     72.31 o 
  -2   7  17       25.95       23.70     29.16 o 
  -1   7  17      231.34      264.24     34.93 o 
   0   7  17     1419.91     1219.46    105.58 o 
   1   7  17      209.01      197.91     35.06 o 
   2   7  17       17.43       13.92     29.92 o 
   3   7  17     1092.06     1059.79     69.38 o 
   4   7  17      274.55      305.55     48.88 o 
   5   7  17     1707.90     1802.20    100.41 o 
  -4   8  17      769.93      764.05     74.34 o 
  -3   8  17      362.19      385.52     44.99 o 
  -2   8  17      687.23      648.82     51.95 o 
  -1   8  17      334.30      368.18     44.56 o 
   0   8  17       62.39      122.19     28.84 o 
   1   8  17      345.59      367.42     46.17 o 
   2   8  17      710.43      736.26     58.37 o 
   3   8  17      327.62      314.29     48.84 o 
   4   8  17      744.83      774.94     66.81 o 
  -4   9  17     1016.29      949.51     99.31 o 
  -3   9  17      722.00      623.29     74.47 o 
  -2   9  17      907.43      939.21     66.66 o 
  -1   9  17      635.08      630.15     57.36 o 
   0   9  17       11.89       -3.90     29.06 o 
   1   9  17      649.99      748.17     60.30 o 
   2   9  17      938.60      962.77     66.43 o 
   3   9  17      729.51      786.78     67.83 o 
   4   9  17      963.20      897.39     82.53 o 
  -3  10  17      101.52       73.68     42.97 o 
  -2  10  17       89.57       95.42     37.77 o 
  -1  10  17       30.31       24.04     32.90 o 
   0  10  17      395.34      423.82     48.11 o 
   1  10  17       32.44       22.81     42.78 o 
   2  10  17      103.58       52.31     46.49 o 
   3  10  17       90.62       67.10     38.38 o 
  -2  11  17     1570.81     1370.63     89.17 o 
  -1  11  17      645.93      722.97     65.48 o 
   0  11  17      127.27      145.07     42.07 o 
   1  11  17      661.78      733.91     74.12 o 
   2  11  17     1596.68     1520.67    108.64 o 
  -1  12  17        6.12       31.34     34.06 o 
   0  12  17      540.46      556.40     77.49 o 
   1  12  17        4.58      -37.00     37.06 o 
   0   0  18     5299.91     5636.17    240.11 o 
   1   0  18     9615.14     9732.07    261.23 o 
   2   0  18     2668.05     2677.23    101.36 o 
   3   0  18     3062.92     3145.50    113.67 o 
   4   0  18     2196.82     2271.35     98.50 o 
   5   0  18     1987.92     2127.65     97.81 o 
  -5   1  18     1074.42     1038.89     98.08 o 
  -4   1  18      372.47      409.56     45.41 o 
  -3   1  18      766.91      763.84     55.93 o 
  -2   1  18      421.98      463.05     43.65 o 
  -1   1  18      524.89      541.58     48.36 o 
   0   1  18       70.01      116.94     31.57 o 
   1   1  18      457.38      566.62     46.72 o 
   2   1  18      402.95      427.67     46.19 o 
   3   1  18      760.77      734.31     57.66 o 
   4   1  18      385.00      340.83     48.00 o 
   5   1  18     1068.11     1028.47     72.11 o 
  -5   2  18     2732.27     2759.70    178.57 o 
  -4   2  18     1657.87     1601.54     79.71 o 
  -3   2  18     3735.95     3549.68    118.45 o 
  -2   2  18     3957.26     4166.21    133.43 o 
  -1   2  18     6946.65     6782.73    195.89 o 
   0   2  18     6219.25     6371.60    183.25 o 
   1   2  18     6979.69     6965.44    203.20 o 
   2   2  18     3793.90     3999.55    136.59 o 
   3   2  18     3498.99     3465.00    121.39 o 
   4   2  18     1704.17     1640.74     89.59 o 
   5   2  18     2886.54     2824.17    128.52 o 
  -5   3  18       10.51       13.43     48.87 o 
  -4   3  18      296.10      281.15     42.76 o 
  -3   3  18       51.48      112.46     37.50 o 
  -2   3  18      270.12      267.13     39.10 o 
  -1   3  18     1338.17     1387.50     64.55 o 
   0   3  18       36.44       64.77     31.11 o 
   1   3  18     1311.63     1369.49    115.99 o 
   2   3  18      248.67      292.87     36.76 o 
   3   3  18       52.38      177.32     59.76 o 
   4   3  18      312.97      359.49     46.69 o 
   5   3  18       13.91        5.91     45.79 o 
  -5   4  18     2118.97     1927.90    151.54 o 
  -4   4  18     1839.01     1765.82    102.98 o 
  -3   4  18     5965.92     5926.52    172.15 o 
  -2   4  18     3225.38     3210.00    112.04 o 
  -1   4  18     4053.28     4071.97    132.66 o 
   0   4  18     4474.45     4558.17    139.05 o 
   1   4  18     4105.40     4033.42    150.69 o 
   2   4  18     3197.80     3320.32    113.01 o 
   3   4  18     5800.32     5783.04    194.93 o 
   4   4  18     1829.62     1896.63     93.90 o 
   5   4  18     2168.24     2235.16    117.46 o 
  -5   5  18        6.72      -12.58     78.98 o 
  -4   5  18       95.25      159.63     54.99 o 
  -3   5  18      420.06      455.93     52.46 o 
  -2   5  18      152.11      232.05     39.58 o 
  -1   5  18      986.50     1058.15     60.48 o 
   0   5  18     1921.01     1914.14     86.56 o 
   1   5  18      985.67     1005.41     58.68 o 
   2   5  18      136.39      155.84     44.29 o 
   3   5  18      447.23      418.11     49.62 o 
   4   5  18      102.00      155.04     44.02 o 
   5   5  18       11.57       -1.29     31.73 o 
  -4   6  18     1879.31     1965.46    143.60 o 
  -3   6  18     6460.21     6312.06    228.56 o 
  -2   6  18     4179.32     4050.52    133.88 o 
  -1   6  18     4176.40     4212.53    139.67 o 
   0   6  18     1053.04     1102.02     62.35 o 
   1   6  18     4197.91     4186.38    142.28 o 
   2   6  18     4215.58     4280.19    148.13 o 
   3   6  18     6584.94     6703.41    219.50 o 
   4   6  18     1912.54     1973.43    102.67 o 
  -4   7  18      266.86      258.32     73.72 o 
  -3   7  18      639.68      587.98     64.55 o 
  -2   7  18       31.99       84.90     44.36 o 
  -1   7  18      392.33      437.34     55.25 o 
   0   7  18      446.56      451.85     55.69 o 
   1   7  18      427.39      413.77     48.64 o 
   2   7  18       28.28      106.66     40.68 o 
   3   7  18      643.27      698.20     64.40 o 
   4   7  18      252.67      352.59     64.60 o 
  -4   8  18     1555.36     1545.94    121.79 o 
  -3   8  18     2420.38     2378.71    127.75 o 
  -2   8  18     3079.55     2851.40    309.69 o 
  -1   8  18     4931.39     4658.60    188.49 o 
   0   8  18     1290.48     1255.17     88.99 o 
   1   8  18     4898.88     4938.33    164.64 o 
   2   8  18     3109.26     3307.36    125.39 o 
   3   8  18     2485.30     2389.73    115.09 o 
   4   8  18     1536.12     1539.77     99.84 o 
  -3   9  18      325.83      381.64     71.32 o 
  -2   9  18      481.76      454.29     66.48 o 
  -1   9  18      309.38      402.02     66.75 o 
   0   9  18        6.97       13.10     35.96 o 
   1   9  18      329.38      324.50     63.39 o 
   2   9  18      511.46      596.74     55.12 o 
   3   9  18      323.46      344.90     52.93 o 
  -2  10  18      816.52      735.00     76.23 o 
  -1  10  18     3879.77     3911.70    178.54 o 
   0  10  18     2996.78     3091.67    156.85 o 
   1  10  18     3752.19     3640.71    171.55 o 
   2  10  18      800.25      863.89     78.93 o 
  -1  11  18      475.30      552.15     69.53 o 
   0  11  18       32.91       99.82     50.27 o 
   1  11  18      441.96      398.63     75.64 o 
   1   0  19      153.96      605.81    201.04 o 
   2   0  19       19.76       34.59     27.98 o 
   3   0  19       49.62       83.75     32.72 o 
   4   0  19     2748.00     2687.25    117.28 o 
   5   0  19      851.05      825.58     86.13 o 
  -5   1  19      664.33      606.77     79.93 o 
  -4   1  19      731.75      694.54     84.58 o 
  -3   1  19       33.22       57.16     29.98 o 
  -2   1  19       54.21      120.29     40.89 o 
  -1   1  19       40.46       66.41     34.84 o 
   0   1  19      392.14      451.20     45.23 o 
   1   1  19       40.14       41.55     32.78 o 
   2   1  19       48.48        4.50     31.69 o 
   3   1  19       22.33       24.30     31.74 o 
   4   1  19      715.59      779.18     65.19 o 
   5   1  19      644.28      654.06     77.29 o 
  -4   2  19     1156.04     1190.79     73.00 o 
  -3   2  19      116.13      133.35     34.83 o 
  -2   2  19      172.77      223.68     38.60 o 
  -1   2  19      268.36      300.49     41.56 o 
   0   2  19      843.41     1051.63     65.94 o 
   1   2  19      266.46      245.05     44.70 o 
   2   2  19      188.18      260.36     40.12 o 
   3   2  19      101.78       96.88     49.79 o 
   4   2  19     1182.37     1211.64     78.77 o 
  -4   3  19      113.46      175.49     49.29 o 
  -3   3  19      246.72      221.51     39.46 o 
  -2   3  19      572.43      555.17     48.72 o 
  -1   3  19       11.33       14.82     26.26 o 
   0   3  19     1711.43     1665.14     82.08 o 
   1   3  19       15.62       22.68     28.03 o 
   2   3  19      555.46      554.09     51.76 o 
   3   3  19      232.85      338.51     46.95 o 
   4   3  19      107.53      178.72     42.60 o 
  -4   4  19      300.21      416.91     78.37 o 
  -3   4  19     1109.49     1039.71     67.83 o 
  -2   4  19     1140.86     1194.40     70.80 o 
  -1   4  19      401.50      398.46     48.18 o 
   0   4  19      112.64       70.11     31.88 o 
   1   4  19      386.51      492.41     47.64 o 
   2   4  19     1152.78     1120.28     72.56 o 
   3   4  19     1122.90     1200.97     72.80 o 
   4   4  19      332.97      398.73     50.44 o 
  -4   5  19      111.22      146.72     69.56 o 
  -3   5  19      703.88      581.16     72.02 o 
  -2   5  19     1018.14      906.15     59.60 o 
  -1   5  19      151.30      170.04     39.06 o 
   0   5  19      139.95      223.09     41.60 o 
   1   5  19      161.69      263.61     54.00 o 
   2   5  19      987.29     1056.06     67.45 o 
   3   5  19      696.73      713.13     58.68 o 
   4   5  19      133.64      261.38     50.40 o 
  -4   6  19      415.35      346.94     83.03 o 
  -3   6  19      838.36      871.26     80.56 o 
  -2   6  19      876.78      947.04     81.93 o 
  -1   6  19      116.05      106.72     38.13 o 
   0   6  19     1176.78     1093.23     65.79 o 
   1   6  19      108.16      181.13     34.91 o 
   2   6  19      845.48      868.22     71.74 o 
   3   6  19      882.07      860.11     66.04 o 
   4   6  19      414.41      427.56     55.53 o 
  -3   7  19      348.94      374.59     59.99 o 
  -2   7  19      394.73      378.94     64.49 o 
  -1   7  19      162.35      253.14     86.63 o 
   0   7  19      214.90      255.83     40.06 o 
   1   7  19      161.60      205.10     41.92 o 
   2   7  19      416.84      429.08     50.53 o 
   3   7  19      356.20      274.88     45.48 o 
  -3   8  19      422.77      535.05     90.98 o 
  -2   8  19       47.51       30.38     42.41 o 
  -1   8  19      193.10      218.15     48.94 o 
   0   8  19      554.55      933.02    331.17 o 
   1   8  19      218.79      187.08     43.74 o 
   2   8  19       41.64      198.01     50.17 o 
   3   8  19      408.54      494.93     56.85 o 
  -2   9  19      340.02      317.30     60.79 o 
  -1   9  19      204.93      251.95     51.69 o 
   0   9  19       87.50       98.95     48.43 o 
   1   9  19      190.18      236.72     57.25 o 
   2   9  19      373.69      440.18     67.68 o 
  -1  10  19      373.57      490.16     71.63 o 
   0  10  19      112.41      186.77     65.70 o 
   1  10  19      369.20      320.36     72.51 o 
   0   0  20      652.29      735.42     74.56 o 
   1   0  20      320.02      406.12     45.25 o 
   2   0  20      349.49      453.55     67.09 o 
   3   0  20      107.53      197.45     39.95 o 
   4   0  20      249.67      192.19     45.66 o 
  -4   1  20     1297.97     1324.07     79.45 o 
  -3   1  20       56.62      140.03     56.26 o 
  -2   1  20     7114.00     7162.66    217.14 o 
  -1   1  20     2190.03     2079.78     95.70 o 
   0   1  20    11303.14    11279.12    317.54 o 
   1   1  20     2249.81     2172.46     92.34 o 
   2   1  20     6983.36     7126.35    226.34 o 
   3   1  20       41.41      190.25     37.55 o 
   4   1  20     1377.62     1453.47     91.65 o 
  -4   2  20       76.38       23.26     46.24 o 
  -3   2  20       24.06       53.87     31.56 o 
  -2   2  20      805.38      809.71     61.88 o 
  -1   2  20     1873.97     1833.00     92.15 o 
   0   2  20        9.44      101.15     64.67 o 
   1   2  20     1843.76     1871.78     84.75 o 
   2   2  20      789.72      859.13     69.53 o 
   3   2  20       24.83       16.04     32.89 o 
   4   2  20       76.27      210.95     92.88 o 
  -4   3  20     6128.98     5856.46    302.99 o 
  -3   3  20     1619.82     1612.90     88.49 o 
  -2   3  20     5686.34     5673.04    189.59 o 
  -1   3  20      394.31      338.04     46.43 o 
   0   3  20     4930.35     5175.84    176.01 o 
   1   3  20      424.48      528.09     65.21 o 
   2   3  20     5420.57     5415.56    189.67 o 
   3   3  20     1634.24     1664.16     97.30 o 
   4   3  20     6320.38     6447.79    228.17 o 
  -3   4  20      237.14      346.94     55.82 o 
  -2   4  20      151.19      232.40     41.75 o 
  -1   4  20      416.33      480.77     70.92 o 
   0   4  20      621.77      608.42     54.99 o 
   1   4  20      402.55      473.63     53.78 o 
   2   4  20      144.06      298.32     49.97 o 
   3   4  20      239.21      326.13     51.59 o 
  -3   5  20     1735.24     1622.73    105.72 o 
  -2   5  20     6075.71     6039.49    247.77 o 
  -1   5  20       17.00        9.61     31.89 o 
   0   5  20     2544.85     2663.55    115.71 o 
   1   5  20       11.30       14.81     33.42 o 
   2   5  20     6050.00     6102.84    210.30 o 
   3   5  20     1765.26     1781.76    104.85 o 
  -3   6  20      129.93      120.12     49.81 o 
  -2   6  20      972.95     1018.36     92.24 o 
  -1   6  20      696.70      713.24     68.07 o 
   0   6  20      450.09      483.84     53.80 o 
   1   6  20      714.89      677.76     57.46 o 
   2   6  20     1007.78     1071.86     80.29 o 
   3   6  20      136.31      178.90     44.72 o 
  -2   7  20     4084.66     4143.20    185.26 o 
  -1   7  20      653.96      739.03     68.11 o 
   0   7  20     5742.02     5910.77    232.32 o 
   1   7  20      624.10      595.35     59.69 o 
   2   7  20     4252.97     4359.19    168.16 o 
  -2   8  20      746.06      822.89     79.41 o 
  -1   8  20      375.58      432.22     84.63 o 
   0   8  20        0.23       33.56     42.73 o 
   1   8  20      394.62      462.34     93.94 o 
   2   8  20      757.46      826.24     88.01 o 
   0   9  20     7231.93     7342.27    303.38 o 
   1   0  21       61.40       66.40     36.30 o 
   2   0  21       26.66       -7.14     36.89 o 
   3   0  21        2.32       94.82     80.34 o 
  -3   1  21       49.24       94.05     36.80 o 
  -2   1  21       19.79      -24.86     30.56 o 
  -1   1  21       49.97       80.10     36.31 o 
   0   1  21      233.82      346.63     52.24 o 
   1   1  21       52.90       58.13     37.65 o 
   2   1  21       31.54       25.48     33.24 o 
   3   1  21       44.21       72.57     42.33 o 
  -3   2  21       27.60       43.06     35.45 o 
  -2   2  21      204.76      301.60     46.05 o 
  -1   2  21       77.87        9.30     36.06 o 
   0   2  21      656.90      711.09     56.89 o 
   1   2  21       80.54      140.50     33.94 o 
   2   2  21      177.13      318.01     48.48 o 
   3   2  21       30.10       28.56     33.57 o 
  -3   3  21       96.31      204.24     78.62 o 
  -2   3  21      507.69      447.41     59.81 o 
  -1   3  21      160.48      222.99     38.42 o 
   0   3  21      552.88      532.73     59.61 o 
   1   3  21      151.63      199.06     42.44 o 
   2   3  21      530.55      645.88     89.25 o 
   3   3  21       97.13      321.16     51.09 o 
  -3   4  21       98.48      149.14     46.14 o 
  -2   4  21      707.01      714.92    105.74 o 
  -1   4  21      149.73      219.28     40.39 o 
   0   4  21       70.59       88.58     47.72 o 
   1   4  21      158.13      163.05     43.85 o 
   2   4  21      693.74      713.32     63.84 o 
   3   4  21       97.02       49.36     42.38 o 
  -2   5  21      995.28     1097.82    103.35 o 
  -1   5  21       48.27      104.85     40.93 o 
   0   5  21       17.44       17.02     29.57 o 
   1   5  21       41.74       67.07     38.40 o 
   2   5  21     1007.33     1004.06     77.74 o 
  -2   6  21      734.63      785.09     76.08 o 
  -1   6  21       96.98      143.58     48.76 o 
   0   6  21        6.79      -25.56     39.47 o 
   1   6  21       83.90      120.63     40.18 o 
   2   6  21      734.62      699.89     68.99 o 
  -1   7  21      207.05      156.91     51.71 o 
   0   7  21      119.65       44.25     49.11 o 
   1   7  21      226.47      201.10     58.26 o 
   0   0  22     6645.18     6520.90    349.13 o 
   1   0  22      412.44      528.84     58.84 o 
   2   0  22     4481.76     4412.60    178.45 o 
  -2   1  22      100.65      110.10     52.84 o 
  -1   1  22       62.54      100.90     43.09 o 
   0   1  22        3.28       31.41     32.72 o 
   1   1  22       60.22      106.71     39.61 o 
   2   1  22      103.82      218.49     48.43 o 
  -2   2  22     5582.64     5349.16    201.05 o 
  -1   2  22      413.34      538.91     52.91 o 
   0   2  22     4334.27     4333.55    173.12 o 
   1   2  22      419.06      528.30     69.71 o 
   2   2  22     5650.29     5714.81    206.20 o 
  -1   3  22       64.59      146.87     42.02 o 
   0   3  22       79.25       98.83     39.87 o 
   1   3  22       60.63       30.09     41.82 o 
  -1   4  22      253.25      401.16     53.05 o 
   0   4  22     3713.26     3840.77    160.73 o 
   1   4  22      259.63      388.54     54.72 o 
   0   5  22       15.92       39.15     50.51 o 
                                                 
